# Supplementary material for: Sustainable Cost Models for mHealth at Scale: Modeling Program Data from m4RH Tanzania
Source: PLoS One. 2016 Jan 29;11(1):e0148011. doi: 10.1371/journal.pone.0148011 (PMC4733101; doi:10.1371/journal.pone.0148011)
Supplement: S1 Supporting Information — (XLSX) [file pone.0148011.s001.xlsx]

## Sheet: Info
Information
The first worksheet is program costs from FHI 360 budgets, JHU Campaign, and the Text to Change Invoices
The next four worksheets, labeled Sc1-Sc4, were created for each scenario and use the two following analyses:
1) Solver function in Excel see what number of users (if any) will achieve a break-even difference of $0.
2)Crystal Ball software where assumptions/inputs (in green) are the total SMS traffic between user and m4RH, the total number of unique users, and the promotional activity cost per user. The forecasts are the total program cost for m4RH, the total program revenue, and the program profit/loss (difference between cost and revenue).
Crystal Ball Monte Carlo program was run for a 10,000 trial simulation and this output is in the Uncertainty Analysis-CB Data worksheet. Additionally, a report was run and included here.

## Sheet: 2014 Program Costs
Cost Type	Cost Description	2014 USD		Using Oct-Dec TTC INVOICE (multiplied x4 for annual totals)	figures in red are changes from TTC invoice
Annual Fixed Costs ($55,747)				55747
Technology costs	Server costs ($7,800)	21000		7800
	Short code fees ($3,000)		21000	3000
	Network fees ($4,200)			4200		0.0953434
	Technical support ($6,000)			6000
Administration costs	Quarterly data report ($600)	23040
	Project management, communication & support ($22,440)			23040
Personnel costs	20% salary for local manager ($6,000)	11707	*Salary of $30,000	11707	Not in TTC budget, FHI 360 direct costs
	5% salary for US-based advisor ($5,705)		*Salary of $114,100		Not in TTC budget, FHI 360 direct costs
Annual Variable Costs ($147,728)
SMS costs	[SMS cost] x [# of SMS sent] x [# of users ]	128328
	SMS cost: 0.032 per SMS			128328	SMS are listed as .04 in TTC budget
	Average number of SMS sent to/from m4RH user: 32				Otherwise, same assumptions used
	Number of unique users: 125,320
Promotional Costs	• $18,900 (10% of larger radio campaign of $189,000)	19400		19400	No changes made here
	• Medium intensity paper promotional costs: $500
Total 2014 m4RH Implementation Costs: $203,475				203475
	203475
	161127
	161127

## Sheet: S1 
Scenario1:Users pay only to send messages to m4RH, $.01 profit margin, partners
	Users Pay incoming	Users Pay in&out	Assumptions & Sources	Notes & Assumptions
Costs & Usership Variables
Total SMS traffic between user and m4RH		32	CRYSTAL BALL ASSUMPTION	Assumption: Average of 20 SMS (both directions) per user, based on 2014 program data
Per SMS cost to user	0.03	0.02		Assumption: Twilio and program budget - Christine; .03 is the cost mobile tech partner charges per SMS from/source
Per SMS cost to m4RH	0.01	0.01		Assumption: We might be able to reduce our per SMS cost
Profit per SMS sent from user to m4RH	0.02	0.01
No. of SMSes (both directions) (ANNUAL)	4000000	4010240
Proportion of total SMS traffic sent from user to m4RH	0.25	0.25		Assumption: 25% of total SMS traffic is from user to m4RH
No. of unique users (ANNUAL)	200000	125320	CRYSTAL BALL ASSUMPTION	Solving for this number
Program Costs
Fixed Costs	22387	55747		22387
Technology costs	6660	21000
Administration costs	4020	23040
Personnel Costs	11707	11707
Variable Costs			80204.8
Promotional Activities cost/user	0.28807	0.15	CRYSTAL BALL ASSUMPTION	Assumption: 2014 program data: JHU spent $189,000 on radio advertisements in 2014 and we contributed 10% of that and it generated 125,320 unique users. That is (10%*$189,000)/125,320 = $.15 per user
Promotional costs	57614	18798		0.150814
Total SMS cost to m4RH for SMS (at $.02/SMS)	30000	40102.4
Total cost to m4RH	110001	114647	CRYSTAL BALL FORECAST	1.62364
Program Revenue
Total SMS cost to client for SMS (at $.03/SMS)	30000	20051.2	CRYSTAL BALL FORECAST
Break-even difference (Revenue- Program Cost)	-80001	-94596.2	CRYSTAL BALL FORECAST
			4057190
	Not Possible to Break Even here changing only variable costs	Break even: reduce per SMS and promotional costs	1032486	0.630682

## Sheet: S2 
Scenario2:Users pay in&out,$.01 profit margin, partners
	Users Pay incoming	Users Pay in&out	Assumptions & Sources	Notes & Assumptions
Costs & Usership Variables
Total SMS traffic between user and m4RH		32	CRYSTAL BALL ASSUMPTION	Assumption: Average of 20 SMS (both directions) per user, based on 2014 program data
Charge to user per SMS sent to m4RH (Assuming standard rates)	0.03	0.02		Assumption: Twilio and program budget - Christine; .03 is the cost mobile tech partner charges per SMS from/source
Charge to m4RH per SMS (Assuming subsidized rates)	0.01	0.01		Assumption: We might be able to reduce our per SMS cost
Profit per SMS sent from user to m4RH	0.02	0.01
No. of SMSes (both directions) (ANNUAL)	4000000	4010240
Proportion of total SMS traffic sent from user to m4RH	0.25	0.25		Assumption: 25% of total SMS traffic is from user to m4RH
No. of unique users (ANNUAL)	200000	125320	CRYSTAL BALL ASSUMPTION	Solving for this number
Program Costs
Fixed Costs	22387	55747		22387
Technology costs	6660	21000	0.907828
Administration costs	4020	23040
Personnel Costs	11707	11707
Variable Costs			80204.8
Promotional Activities cost/user	0.28807	0.15	CRYSTAL BALL ASSUMPTION	Assumption: 2014 program data: JHU spent $189,000 on radio advertisements in 2014 and we contributed 10% of that and it generated 185,000 unique users. That is 185,000/(10%*$189,000) = $.098 per user
Promotional costs	57614	18798
Total SMS cost to m4RH for SMS (at $.02/SMS)	30000	40102.4
Total cost to m4RH	110001	114647	CRYSTAL BALL FORECAST
Program Revenue
Total SMS cost to client for SMS (at $.03/SMS)	30000	80204.8	CRYSTAL BALL FORECAST
Break-even difference (Revenue- Program Cost)	-80001	-34442.6	CRYSTAL BALL FORECAST
	Not Possible to Break Even here changing only variable costs	Break even: reduce per SMS and promotional costs

## Sheet: S3
Scenario1:Users pay only to send messages to m4RH, $.02 profit margin, partners
	Users Pay incoming	Users Pay in&out	Assumptions & Sources	Notes & Assumptions
Costs & Usership Variables
Total SMS traffic between user and m4RH		32	CRYSTAL BALL ASSUMPTION	Assumption: Average of 20 SMS (both directions) per user, based on 2014 program data
Charge to user per SMS sent to m4RH (Assuming standard rates)	0.03	0.03		Assumption: Twilio and program budget - Christine; .03 is the cost mobile tech partner charges per SMS from/source
Charge to m4RH per SMS (Assuming subsidized rates)	0.01	0.01		Assumption: We might be able to reduce our per SMS cost
Profit per SMS sent from user to m4RH	0.02	0.02
No. of SMSes (both directions) (ANNUAL)	4000000	4010240
Proportion of total SMS traffic sent from user to m4RH	0.25	0.25		Assumption: 25% of total SMS traffic is from user to m4RH
No. of unique users (ANNUAL)	200000	125320	CRYSTAL BALL ASSUMPTION	Solving for this number
Program Costs
Fixed Costs	22387	55747		22387
Technology costs	6660	21000
Administration costs	4020	23040
Personnel Costs	11707	11707
Variable Costs			80204.8
Promotional Activities cost/user	0.28807	0.15	CRYSTAL BALL ASSUMPTION	Assumption: 2014 program data: JHU spent $189,000 on radio advertisements in 2014 and we contributed 10% of that and it generated 185,000 unique users. That is 185,000/(10%*$189,000) = $.098 per user
Promotional costs	57614	18798
Total SMS cost to m4RH for SMS (at $.02/SMS)	30000	40102.4
Total cost to m4RH	110001	114647	CRYSTAL BALL FORECAST
Program Revenue
Total SMS cost to client for SMS (at $.03/SMS)	30000	30076.8	CRYSTAL BALL FORECAST
Break-even difference (Revenue- Program Cost)	-80001	-84570.6	CRYSTAL BALL FORECAST
	Not Possible to Break Even here changing only variable costs	Break even: reduce per SMS and promotional costs

## Sheet: S4
Scenario2:Users pay in&out,$.02 profit margin, partners
	Users Pay incoming	Users Pay in&out	Assumptions & Sources	Notes & Assumptions
Costs & Usership Variables
Total SMS traffic between user and m4RH		32	CRYSTAL BALL ASSUMPTION	Assumption: Average of 20 SMS (both directions) per user, based on 2014 program data
Charge to user per SMS sent to m4RH (Assuming standard rates)	0.03	0.03		Assumption: Twilio and program budget - Christine; .03 is the cost mobile tech partner charges per SMS from/source
Charge to m4RH per SMS (Assuming subsidized rates)	0.01	0.01		Assumption: We might be able to reduce our per SMS cost
Profit per SMS sent from user to m4RH	0.02	0.02
No. of SMSes (both directions) (ANNUAL)	4000000	4010240
Proportion of total SMS traffic sent from user to m4RH	0.25	0.25		Assumption: 25% of total SMS traffic is from user to m4RH
No. of unique users (ANNUAL)	200000	125320	CRYSTAL BALL ASSUMPTION	Solving for this number
Program Costs
Fixed Costs	22387	55747		22387
Technology costs	6660	21000
Administration costs	4020	23040
Personnel Costs	11707	11707
Variable Costs			80204.8
Promotional Activities cost/user	0.28807	0.15	CRYSTAL BALL ASSUMPTION	Assumption: 2014 program data: JHU spent $189,000 on radio advertisements in 2014 and we contributed 10% of that and it generated 185,000 unique users. That is 185,000/(10%*$189,000) = $.098 per user
Promotional costs	57614	18798
Total SMS cost to m4RH for SMS (at $.02/SMS)	30000	40102.4
Total cost to m4RH	110001	114647	CRYSTAL BALL FORECAST
Program Revenue
Total SMS cost to client for SMS (at $.03/SMS)	30000	120307	CRYSTAL BALL FORECAST
Break-even difference (Revenue- Program Cost)	-80001	5659.8	CRYSTAL BALL FORECAST
	Not Possible to Break Even here changing only variable costs	Break even: reduce per SMS and promotional costs

## Sheet: Uncertainty Analysis-CB Data 
	Forcasts (Output)												Assumptions (Input selected from a distribution of possible values)
Percentiles	S1 Break-even Difference (Revenue-Cost)	S1. Program Revenue	S1. Total cost to m4RH	S2. Break-even Difference (Revenue-Cost)	S2. Program Revenue	S2. Total cost to m4RH	S3. Break-even Difference (Revenue-Cost)	S3. Program Revenue	S3. Total cost to m4RH	S4. Break-even Difference (Revenue-Cost)	S4. Program Revenue	S4. Total cost to m4RH	S1. Number of users	S1. Promotional costs	S1. Total Average SMS per User	S2. Number of users	S2. Promotional costs	S2. Total Average SMS per User	S3. Number of users	S3. Promotional costs	S3. Total Average SMS per User	S4. Number of users	S4. Promotional costs	S4. Total Average SMS per User
5%	-109710	14505.4	98390.9	-42168.5	57469.5	97959.2	-96231.3	21640.8	98458.3	-12654.7	86470.8	98157.8	92319.3	0.116867	28.7207	91675.8	0.11686	28.7241	92213	0.117016	28.71	91901	0.117213	28.7513
95%	-83608	27850.2	137257	-24141.1	111452	137586	-76168.1	41840.2	137265	29798.4	165326	136573	172296	0.182644	35.2428	171053	0.183178	35.295	172417	0.182905	35.225	169784	0.18266	35.1949
Trial values	S1 Break-even Difference (Revenue-Cost)	S1. Program Revenue	S1. Total cost to m4RH	S2. Break-even Difference (Revenue-Cost)	S2. Program Revenue	S2. Total cost to m4RH	S3. Break-even Difference (Revenue-Cost)	S3. Program Revenue	S3. Total cost to m4RH	S4. Break-even Difference (Revenue-Cost)	S4. Program Revenue	S4. Total cost to m4RH	S1. Number of users	S1. Promotional costs	S1. Total Average SMS per User	S2. Number of users	S2. Promotional costs	S2. Total Average SMS per User	S3. Number of users	S3. Promotional costs	S3. Total Average SMS per User	S4. Number of users	S4. Promotional costs	S4. Total Average SMS per User
1	-99787	21562	121349	-26950.6	88243.2	115194	-75614.9	24597.8	100213	10603	129681	119078	130011	0.172893	33.1694	131350	0.116674	33.5908	99236.7	0.117583	33.0494	127126	0.15814	34.0032
2	-90051.9	17735.8	107788	-31472.2	100651	132123	-89582.8	26465.2	116048	-10768	88091.6	98859.6	117675	0.140804	30.1436	140067	0.185988	35.9296	131899	0.189645	26.753	89827	0.153058	32.6893
3	-95947.9	23908.6	119856	-42562.2	55462.6	98024.8	-81757.6	30841.5	112599	-8673.24	94505.9	103179	149867	0.108712	31.9064	107019	0.135924	25.9124	118983	0.132205	34.5613	97106.7	0.164048	32.4406
4	-85739.4	16650.5	102390	-33988.6	84671.7	118660	-80322.4	23748.2	104071	-952.325	106306	107259	110436	0.120811	30.1543	138881	0.148166	30.4835	110315	0.151016	28.7034	107685	0.14929	32.9066
5	-98133	21092.1	119225	-35214.3	80634.6	115849	-84091.2	26454.7	110546	-6098.47	113448	119547	137611	0.15474	30.6547	129234	0.153091	31.197	114464	0.170586	30.8156	131342	0.197833	28.7921
6	-81958.9	15276.7	97235.5	-39034.9	64853.8	103889	-79507.5	23485.5	102993	43642.3	189106	145464	99605	0.109786	30.6745	104469	0.150425	31.0397	106694	0.149323	29.3492	192546	0.138572	32.7378
7	-88435.9	19341.7	107778	-33185	71843.6	105029	-85445	30789	116234	-2261.92	108586	110848	113827	0.117259	33.9843	105074	0.127147	34.1872	119432	0.162729	34.3727	132342	0.142854	27.3498
8	-101855	25148.4	127003	-28421	83766.4	112187	-87264.7	40521.8	127787	-3846.95	105116	108963	146142	0.143417	34.4163	126416	0.115153	33.1314	160029	0.112545	33.762	109810	0.165536	31.9084
9	-88186.1	15811.7	103998	-39222.3	60477	99699.3	-88069.7	33217.2	121287	6746.79	124662	117916	111774	0.14876	28.2921	103027	0.133108	29.35	131199	0.16197	33.7576	145904	0.141288	28.4805
10	-82553.8	14080.3	96634.1	-39239.3	69051.9	108291	-84179.4	28146.6	112326	15241.6	128206	112964	84462.3	0.150677	33.341	106041	0.169918	32.5591	124204	0.153378	30.2154	136159	0.106361	31.3862
11	-96758.4	17955.1	114713	-37028.5	94635.2	131664	-80666	24172.8	104839	360.051	115001	114641	113662	0.20285	31.5939	152553	0.18747	31.0172	105798	0.159373	30.4639	123901	0.165944	30.9392
12	-108619	28629.8	137249	-36174.7	76548.3	112723	-87870	32795.5	120666	10703.7	127280	116576	163655	0.148131	34.9879	112806	0.165788	33.9293	150494	0.140811	29.0559	131403	0.140049	32.2876
13	-91060.2	19018.8	110079	-40198.9	63972.8	104172	-78347.2	23209.4	101557	-3959.33	105717	109677	113315	0.143798	33.568	109688	0.149864	29.1612	103042	0.144249	30.0322	119705	0.156138	29.4383
14	-91014.2	18012.5	109027	-28341.4	92885.3	121227	-90602.4	37446.5	128049	4980.88	111321	106340	122652	0.14068	29.3716	134267	0.141786	34.5899	161298	0.138708	30.9543	106388	0.126765	34.879
15	-93691.4	21847.1	115539	-37873.7	62642.6	100516	-81765.2	30385.1	112150	-6201.7	108107	114308	134045	0.120088	32.5968	98845.6	0.136051	31.6871	146966	0.108119	27.5665	118588	0.18995	30.3872
16	-96774.9	20473.2	117248	-33428.6	95796	129225	-77717.1	23378.4	101095	32496.8	159365	126868	120823	0.170123	33.8896	143771	0.17792	33.3156	101093	0.140241	30.8342	157333	0.114403	33.7638
17	-87510.8	15878.2	103389	-32542.6	85409.4	117952	-84916.2	34259.9	119176	-1042.63	114634	115677	103053	0.154149	30.8156	138260	0.14104	30.8871	141000	0.125881	32.3971	125590	0.172932	30.4255
18	-91284.2	17322.6	108607	-36376	61958.8	98334.8	-80097.4	25228.9	105326	7939.42	127771	119831	113593	0.160349	30.4993	95928.4	0.121011	32.2943	114165	0.13963	29.465	132516	0.162199	32.1397
19	-89238.5	15872.3	105111	-35296.8	68641.9	103939	-96331.5	39759.1	136091	-2297.45	108538	110836	101604	0.173411	31.2434	98430.3	0.14092	34.8683	156772	0.174339	33.8148	108845	0.173727	33.2394
20	-101796	26452.7	128249	-42378.2	54822.4	97200.5	-84286.6	29887.4	114174	-5148.32	107453	112601	145198	0.134963	36.4366	85382.9	0.164463	32.1038	122385	0.151793	32.5612	115168	0.18266	31.1002
21	-109710	32452.8	142163	-33298	71582.6	104881	-84536.9	28402.1	112939	-3663.28	105497	109160	195622	0.109957	33.179	98410.4	0.135579	36.3695	118536	0.163009	31.9475	118509	0.153977	29.6735
22	-87253	15889.4	103142	-37964.9	75111.9	113077	-77839.3	20648.5	98487.8	6087.17	118291	112204	111061	0.140613	28.6138	107056	0.184706	35.0806	97354.1	0.156228	28.2796	125779	0.13537	31.349
23	-84913.4	14477.3	99390.7	-39526.8	74434	113961	-81857.2	28151.5	110009	-330.497	117770	118100	102867	0.142796	28.1475	118917	0.176567	31.2966	113630	0.1472	33.0328	119326	0.193559	32.8985
24	-97132.8	21947.7	119080	-27448.3	93783.6	121232	-89400.1	30478.4	119878	52479.2	220988	168509	141967	0.13692	30.9193	132523	0.140301	35.384	126550	0.185647	32.112	215147	0.181731	34.2382
25	-94663.7	19429.6	114093	-35699.2	71156.4	106856	-75944.2	21674.1	97618.3	-219.74	108687	108907	118966	0.163804	32.664	109851	0.141378	32.3878	93458.5	0.138805	30.9216	105895	0.159882	34.2123
26	-86006.1	16830.7	102837	-19701.9	128291	147993	-76094.7	23132	99226.8	-3329.38	104334	107663	110632	0.121379	30.4264	197319	0.142412	32.5086	97338.6	0.129826	31.686	104300	0.164319	33.3442
27	-114806	32171	146977	-38747.5	66074	104821	-79988.7	27570.4	107559	16375.1	147975	131600	204067	0.131759	31.5298	99902.6	0.160531	33.0692	113888	0.132161	32.2779	139946	0.18956	35.2458
28	-88625.1	16980.3	105605	-32622.4	74039.8	106662	-77082.9	24488.3	101571	16695.4	139282	122587	119467	0.133073	28.4268	116305	0.119473	31.8301	93792.5	0.14045	34.812	141314	0.144446	32.8541
29	-107968	25238.1	133206	-38433.4	62410.5	100844	-99267.1	47754.2	147021	-10027	92324.2	102351	168623	0.160017	29.9343	92699.2	0.149858	33.6629	182212	0.151483	34.9441	89932.5	0.176015	34.2198
30	-97396.3	20426.4	117823	-41557.9	64000.2	105558	-87870.9	31445.2	119316	-4309.97	95383.8	99693.7	144950	0.146416	28.1841	100175	0.1778	31.9443	128219	0.168791	32.6996	92130.7	0.131901	34.5103
31	-91544.6	20019.6	111564	-37843.6	75910.1	113754	-86824	30981.2	117805	1729.65	111904	110174	104904	0.150404	38.1674	119728	0.167476	31.701	117284	0.17692	35.2206	108369	0.158033	34.4205
32	-100548	25081.8	125630	-35682.2	72505.9	108188	-102268	53013.8	155282	19604.2	140670	121066	158644	0.124299	31.6203	111768	0.144838	32.4359	208148	0.138602	33.9591	133194	0.13836	35.2042
33	-103052	23986.2	127038	-34334.2	79998	114332	-72171.4	19364.6	91536	42980.2	185614	142634	149505	0.155973	32.0874	126486	0.146943	31.6234	81410.9	0.122459	31.715	195179	0.128168	31.6999
34	-89789.4	19376.8	109166	-33810.2	73962.1	107772	-85614.6	24572.8	110187	14635.2	141068	126433	110445	0.132787	35.0887	117021	0.128561	31.6022	117253	0.18487	27.9427	152780	0.154883	30.778
35	-84734.3	16001.8	100736	-30148.9	89260.1	119409	-85247.2	27381.3	112628	4001.97	107523	103521	99455.1	0.130566	32.179	132724	0.143394	33.6262	116336	0.175123	31.382	118054	0.101079	30.3598
36	-85481.5	15694.8	101176	-32996.6	76432.4	109429	-89379.2	32027.2	121406	-578.452	98751	99329.4	102223	0.137344	30.7071	116163	0.133139	32.8988	145315	0.157977	29.3864	99299.9	0.107406	33.1491
37	-89455.5	17738.1	107194	-30820.9	91696.4	122517	-81053.5	30523	111577	2642.38	119263	116621	102410	0.155946	34.6413	142451	0.146873	32.1853	117945	0.128298	34.5054	121503	0.173819	32.719
38	-87793.5	16881.5	104675	-26161.1	100732	126893	-83161.9	28856.8	112019	33457.2	173557	140100	101289	0.149721	33.3336	153502	0.135371	32.8111	125036	0.142326	30.7716	168799	0.156996	34.273
39	-95773	17995.2	113768	-39497.3	62451.9	101949	-81928.7	25437.4	107366	-3027.65	106843	109871	114838	0.191842	31.3401	95221	0.157279	32.7932	96987.8	0.182524	34.9699	105398	0.175614	33.7903
40	-104531	26190.1	130721	-40521.5	61502.9	102024	-84725.5	25741.1	110467	-8360.42	99767.8	108128	166396	0.135784	31.4792	97448.2	0.159326	31.5567	107650	0.189487	31.8825	101445	0.188529	32.7824
41	-83244.5	14516.7	97761.3	-22222.3	116043	138265	-99868.2	42133.3	142001	-7655.81	95889.3	103545	99232.7	0.130812	29.258	163502	0.149825	35.4867	178500	0.168498	31.4722	108965	0.145322	29.3333
42	-88284.9	18506.2	106791	-33780.8	80242.4	114023	-80747.2	29195.5	109943	3436.01	115425	111989	113861	0.123235	32.5067	128103	0.141723	31.3196	123744	0.123386	31.4579	120740	0.14715	31.8658
43	-92198.2	20476.5	112675	-24846.5	100349	125196	-87721.7	31906.8	119628	16857.5	136985	120128	120778	0.132264	33.9075	141340	0.136368	35.4994	128377	0.166223	33.1386	134775	0.138892	33.88
44	-103028	26070.8	129099	-32075.2	91022.5	123098	-76624.5	24014.8	100639	12383.9	127228	114844	164617	0.128848	31.6744	138036	0.158216	32.9705	101883	0.126347	31.428	128420	0.129948	33.024
45	-86629.5	18848	105478	-36942	58938.9	95880.9	-83097.4	25875.6	108973	-4027.04	110528	114555	112897	0.106596	33.3898	93851.7	0.113631	31.4	108117	0.173193	31.9106	118675	0.18509	31.0451
46	-108270	26720	134990	-36011.3	77992	114003	-78691.4	23848.9	102540	46.6129	112442	112395	145000	0.177952	36.8551	117226	0.164301	33.2657	100201	0.149646	31.7347	132874	0.144253	28.2075
47	-95006.4	19731.8	114738	-39756.7	74234	113991	-77984	23770.7	101755	-1305.92	96430.9	97736.8	123790	0.157748	31.8795	126596	0.166882	29.3192	90959.7	0.15736	34.8442	96988.4	0.101519	33.1417
48	-93636.7	18997.1	112634	-34441.8	70294.6	104736	-95793.3	42473.2	138266	-3638.44	100850	104488	125626	0.150387	30.2438	112595	0.122938	31.2158	185993	0.139191	30.4479	101708	0.148706	33.0522
49	-89980.8	17552.8	107534	-40288.6	66405.7	106694	-87675	32383.2	120058	685.351	111196	110511	112450	0.148341	31.2188	107406	0.165209	30.9134	133161	0.158707	32.4251	110022	0.160862	33.6891
50	-104902	25238.2	130140	-40364.5	62842.6	103207	-93759.5	33930.3	127690	13416.5	136603	123186	150869	0.158525	33.457	99518.2	0.161165	31.5734	169468	0.157566	26.6955	141394	0.154923	32.2038
51	-93549.4	21602	115151	-36583.8	71606.5	108190	-81081.8	28850.6	109932	-5884.95	95384.1	101269	137000	0.118252	31.5358	112185	0.148327	31.9145	128971	0.121872	29.8264	90968.7	0.150902	34.9513
52	-87390.2	15271.2	102661	-29087.6	88524.9	117613	-83762.5	30905.2	114668	-3786.27	106702	110488	94494.4	0.173259	32.3219	139240	0.126423	31.7887	134324	0.131874	30.6774	114576	0.167346	31.0426
53	-91828.9	19409.4	111238	-40432	58534	98966	-80719	26558.1	107277	-12873.8	87137.8	100012	130073	0.128177	29.8439	96810.1	0.144117	30.2314	106850	0.150859	33.1406	95141.3	0.159959	30.5293
54	-95177.4	23114.6	118292	-38111.4	59762.2	97873.5	-80938.9	25568.3	106507	-854.382	104710	105564	145041	0.112491	31.8732	84206.6	0.145421	35.4854	118448	0.14073	28.7816	102969	0.14484	33.8969
55	-96254.7	19570.9	115826	-31133.5	87392.5	118526	-80922.1	26994.6	107917	5546.61	118345	112799	125648	0.166631	31.152	140648	0.135677	31.0677	105620	0.153161	34.0775	120851	0.14566	32.642
56	-103924	25645.9	129570	-36549.5	73392.5	109942	-96445.9	41517.7	137964	5098.58	111281	106183	139094	0.161987	36.8756	123908	0.141224	29.6158	175140	0.153361	31.6072	126617	0.105373	29.296
57	-103054	25479	128533	-31367.1	93093.2	124460	-83205.9	29729.3	112935	-15169.2	91107	106276	142821	0.152832	35.6796	156957	0.141227	29.6556	126723	0.138484	31.28	102584	0.196523	29.604
58	-97043.6	20858	117902	-38910.6	77897.2	116808	-78620.5	23694.8	102315	2119.63	114177	112058	128407	0.15917	32.4872	128224	0.17245	30.3754	107365	0.13948	29.426	117083	0.155886	32.5062
59	-92753.1	17864.4	110617	-27518.3	89912.7	117431	-88688	30979	119667	-6784.06	95574.9	102359	122324	0.156484	29.2083	128828	0.129844	34.8964	123696	0.182824	33.3926	102515	0.143917	31.0768
60	-95976.6	19464.3	115441	-34524.3	86231.4	120756	-103080	52005.7	155086	7687.75	125373	117685	125703	0.165194	30.9688	141756	0.154442	30.4155	207299	0.14471	33.4498	131911	0.152733	31.6811
61	-94226.7	19606.3	113833	-26922.4	91129.9	118052	-86279.8	27719.9	114000	30417.8	162472	132054	115908	0.162832	33.8309	136332	0.122791	33.4221	130782	0.162812	28.2607	167191	0.132482	32.3925
62	-99263.2	21733.6	120997	-35091.3	78228.7	113320	-82584.4	27870.8	110455	4562.01	114284	109722	135776	0.16043	32.0138	130703	0.141226	29.9262	113425	0.154702	32.7625	115121	0.137944	33.0908
63	-101183	22046	123229	-37619.1	76293.6	113913	-75979.4	22472.1	98451.5	29621.8	166596	136975	135643	0.172437	32.5061	128392	0.15592	29.7113	96498.9	0.13204	31.0498	180927	0.142021	30.6931
64	-110950	27446.4	138396	-37367.5	69688.4	107056	-84830.3	29495.1	114325	28900.3	149841	120940	173290	0.160174	31.6769	102604	0.160468	33.9599	136125	0.141426	28.8903	150806	0.1011	33.12
65	-89929.7	17691.3	107621	-37913.4	66898.4	104812	-83198.6	28592.7	111791	-11877.4	83264.4	95141.8	109365	0.150792	32.3527	100241	0.155781	33.3688	125281	0.143043	30.4304	75214.3	0.154758	36.901
66	-98117.1	21382.1	119499	-38189.6	62176	100366	-80080.4	22827.1	102908	8453.85	124896	116443	133559	0.157144	32.0188	95958.7	0.141005	32.3973	94636.1	0.176723	32.1612	119714	0.159242	34.7765
67	-91955.1	18851.6	110807	-35810.4	71565	107375	-90641.6	37694.2	128336	18738.5	143280	124542	118411	0.146578	31.8409	105316	0.150461	33.9763	153410	0.145557	32.7612	133438	0.157635	35.7918
68	-90925.7	17628.7	108554	-35636.3	72240.2	107876	-94083.3	38091.3	132175	15806.2	142184	126378	113563	0.15454	31.0465	109007	0.146865	33.1355	158200	0.162068	32.1039	166510	0.139548	28.4636
69	-104454	26908	131362	-44102.7	66354.1	110457	-88580.5	32700.3	121281	2933.94	118641	115707	164450	0.132559	32.7248	117723	0.18291	28.1823	128641	0.1705	33.893	132282	0.154314	29.8959
70	-85782.6	18760.8	104543	-21184.5	124033	145218	-78583.2	29548.9	108132	-7783.03	95393	103176	120316	0.09371	31.1859	181271	0.151453	34.2121	118286	0.10979	33.308	106812	0.146344	29.7697
71	-88238.6	17741	105980	-38734.2	66142.8	104877	-80792.1	28333.3	109125	16217.1	135164	118947	103722	0.142214	34.2088	90021.8	0.178385	36.7371	116268	0.134178	32.492	126699	0.143214	35.5604
72	-88813.8	14598.5	103412	-27016.2	86094.5	113111	-82004.9	26933.3	108938	5166.24	126778	121612	99179.5	0.186211	29.4385	136879	0.104592	31.4491	111793	0.154572	32.1228	130604	0.18074	32.3568
73	-111795	26530.7	138326	-36492.9	78556.7	115050	-96093.7	43502.9	139597	-14208.2	80960	95168.1	153466	0.192338	34.5754	113815	0.175936	34.5106	178378	0.144893	32.5175	93470.9	0.13303	28.8717
74	-86438.8	16681.4	103120	-30935.6	92260.9	123196	-88137.4	30866.8	119004	-9951.2	93260	103211	100788	0.139008	33.102	133033	0.160253	34.6758	121086	0.182528	33.9888	106847	0.153281	29.0946
75	-92357.2	18721.8	111079	-40237.4	59261.3	99498.7	-78317.3	25905.1	104222	24273.7	154695	130422	107254	0.166785	34.9112	87017.9	0.162277	34.0512	107318	0.12985	32.1847	149305	0.154781	34.5367
76	-94630.8	18138.4	112769	-36977.8	72972.8	109951	-82239.8	26483.7	108724	-10717.4	88011	98728.5	118092	0.175671	30.7192	114171	0.155181	31.9576	113542	0.15558	31.1001	97629.7	0.139757	30.0493
77	-99203.7	20736.7	119940	-37867.4	64436.8	102304	-78822.6	22711.6	101534	-13407.1	87922.7	101330	123987	0.183245	33.4499	105289	0.136185	30.5999	99203.1	0.156296	30.5254	86758.5	0.187593	33.7806
78	-87727.8	16471.1	104199	-37273.4	65038.6	102312	-78689.7	27767.1	106457	22832	153565	130733	99961.4	0.155157	32.9549	107338	0.130855	30.2962	116164	0.117824	31.8711	179649	0.132468	28.4936
79	-97120.8	21094.7	118216	-41696.7	60716.6	102413	-105857	50199	156056	-8094.31	93414.5	101509	136151	0.148946	30.9873	100355	0.162503	30.2509	203902	0.163689	32.8257	99865.9	0.146433	31.18
80	-87947.1	16761.1	104708	-31873.9	83934.1	115808	-84530.2	30325.7	114856	7325.09	120300	112975	115426	0.133757	29.0422	140759	0.128545	29.8147	121343	0.1539	33.3223	127527	0.13431	31.4445
81	-92132.4	18336.9	110469	-33680.3	75234.8	108915	-82208.5	27393.4	109602	6884.29	121277	114393	116290	0.155202	31.5363	112664	0.138028	33.3891	124602	0.139085	29.3128	128588	0.141693	31.438
82	-89581.2	17426.7	107008	-26491.5	99037.6	125529	-82440.4	26004.3	108445	-1006	104813	105819	108874	0.150702	32.0127	146413	0.138398	33.8214	102168	0.176429	33.9368	116898	0.129464	29.8871
83	-98646	22007.5	120654	-30160.1	88171.5	118332	-84700.6	35684.5	120385	4033.39	120398	116365	143407	0.145679	30.6923	143072	0.129298	30.8138	150056	0.113683	31.7078	134012	0.152861	29.9472
84	-92035.8	19211.1	111247	-38897.6	62698.3	101596	-79566.1	28835.1	108401	8324.37	117876	109552	118658	0.143923	32.3807	95160.2	0.152372	32.9435	105434	0.134751	36.4652	114086	0.127208	34.4407
85	-89132	16319.2	105451	-43498.1	54879.1	98377.2	-82433.8	30545.9	112980	-9410.31	90950.3	100361	98607.3	0.173069	33.0993	92390.8	0.164418	29.6994	120313	0.137182	33.8515	96691.7	0.14786	31.354
86	-97260.6	21974.1	119235	-30493.3	97593.3	128087	-79526.1	33119.3	112645	11523.2	121191	109668	125306	0.155934	35.0728	149031	0.157974	32.7426	120656	0.105584	36.599	115396	0.117194	35.0074
87	-94077.8	19629.8	113708	-34674.4	90578	125252	-78535.4	25094.3	103630	14898.5	125676	110778	121808	0.153529	32.2307	144963	0.167052	31.2417	110384	0.130667	30.3114	121341	0.108278	34.5242
88	-97569.6	19752.1	117322	-40640.2	57934.1	98574.3	-79738.8	24492.3	104231	11941.3	129722	117781	131480	0.167862	30.0459	86245.5	0.160707	33.5867	111733	0.141656	29.2271	129308	0.145335	33.44
89	-100412	20636.7	121049	-34948.6	76740.3	111689	-84598.8	27910.4	112509	7640.66	122273	114633	124722	0.192656	33.0923	119440	0.147118	32.125	117366	0.166558	31.7074	122006	0.148582	33.4063
90	-88748.6	19360.4	108109	-33583.3	76805.1	110388	-84451.6	28057.6	112509	-7242.41	89990.2	97232.6	121991	0.111821	31.7406	119641	0.13573	32.0982	123332	0.15691	30.3328	89596.9	0.128228	33.4797
91	-96533.9	22250	118784	-31969.3	77472.6	109442	-81566.8	27321.3	108888	4699.31	121988	117289	126415	0.146634	35.2015	117251	0.127577	33.037	111901	0.149353	32.5542	118829	0.175707	34.2196
92	-86519.6	15288.8	101808	-31132.7	78743.3	109876	-83034.4	27387.5	110422	-1524.67	109575	111100	107580	0.143929	28.4232	124306	0.118718	31.6733	124693	0.145624	29.2853	118065	0.159468	30.9364
93	-100601	22166.7	122768	-39819.3	65152.1	104971	-79032.5	22888.4	101921	55211	199174	143963	142075	0.159685	31.2042	97379.7	0.170963	33.4526	92235.1	0.16974	33.0871	188550	0.115749	35.2116
94	-85859.7	14082.6	99942.3	-33660.3	81313.9	114974	-92807.4	36965.2	129773	-5169.85	93790.4	98960.2	95925.7	0.16711	29.3614	122533	0.151553	33.1803	177077	0.139706	27.8337	92096	0.129753	33.9466
95	-90137	16638.5	106776	-27714.4	85202.3	112917	-78340	22501.6	100842	30110.5	163994	133883	111819	0.158752	29.7597	128294	0.113556	33.2059	99815.3	0.151204	30.0576	159744	0.146934	34.2202
96	-98542.2	20581.4	119124	-35813.3	79349.4	115163	-81767.4	30298.7	112066	4484.17	120648	116164	129389	0.171682	31.8132	116627	0.169267	34.0186	132241	0.120392	30.5489	128479	0.157233	31.3017
97	-97215.2	22923.6	120139	-36439.7	68166.7	104606	-83784.3	27853.5	111638	-10680.1	90811.4	101492	159665	0.116147	28.7147	103500	0.142765	32.9309	115024	0.163034	32.2871	95615.9	0.161836	31.6584
98	-82265.4	13442.4	95707.8	-31679.5	85942.1	117622	-91062.4	33127.8	124190	-14245	85936.5	100182	99473.8	0.131452	27.0271	142348	0.132799	30.1874	140729	0.172479	31.3868	100144	0.157663	28.6043
99	-91849.3	19485.8	111335	-33287.7	80682.5	113970	-79597.4	26986	106583	-4386.7	96113.5	100500	118793	0.139878	32.8065	125117	0.142922	32.2428	114256	0.130016	31.492	101886	0.1248	31.4448
100	-80229.3	14251.2	94480.5	-31608.3	83980.1	115588	-80970.4	29483.5	110454	2698.1	111102	108404	89961.1	0.113728	31.683	127157	0.140387	33.0221	116275	0.132406	33.8089	102674	0.152161	36.0697
101	-93887.2	16579.6	110467	-28244.8	82361.9	110607	-85406.2	32497.4	117904	-498.517	102378	102876	122266	0.176342	27.1205	118423	0.115508	34.7745	142375	0.132233	30.4336	93224.4	0.139483	36.6061
102	-100103	21929.6	122032	-35705.1	75408	111113	-77700.3	24468.6	102169	-18948.8	75378.9	94327.7	150416	0.149093	29.1586	112426	0.1571	33.5367	90732	0.152065	35.9573	78748.7	0.170852	31.9069
103	-95488.7	22247.5	117736	-35253.4	72004.2	107258	-82242.7	31390.1	113633	-5608.4	107835	113443	132162	0.132369	33.667	111551	0.139027	32.2741	134886	0.118858	31.0286	116170	0.187238	30.9417
104	-106685	25080	131765	-34674.1	82658.8	117333	-77382.1	24561.7	101944	-3649.13	101930	105579	155982	0.165774	32.1575	128332	0.157844	32.2049	111413	0.120702	29.3941	108646	0.145935	31.2728
105	-111178	28342.2	139520	-28515.2	92651.6	121167	-81776.7	28722	110499	14086.2	141845	127759	173960	0.155719	32.5848	144446	0.132187	32.0713	114788	0.143358	33.3625	142380	0.17369	33.2081
106	-100482	21607	122089	-37950	70583.4	108533	-85035.7	30772.5	115808	4071.12	114833	110762	138165	0.167393	31.2771	110310	0.158595	31.9931	132693	0.143422	30.9209	106296	0.157458	36.0103
107	-81218.7	14904	96122.6	-39198.7	61370.4	100569	-85334.8	30100	115435	35977.4	179735	143758	95613	0.110525	31.1756	101964	0.138646	30.0941	155447	0.125795	25.8181	184314	0.152451	32.5051
108	-91348.5	16992.5	108341	-33926.1	79888.2	113814	-87196	33204	120400	-11191	91119.4	102310	109054	0.170641	31.1635	123451	0.146806	32.3564	149079	0.136713	29.697	106822	0.151563	28.4335
109	-90553.4	18023	108576	-39616.8	60416.9	100034	-74715.4	23257.6	97973.1	-5564.08	95136.7	100701	114199	0.146966	31.5642	108356	0.129926	27.8789	96878.6	0.115772	32.0093	93844.7	0.141101	33.7923
110	-91036	19687.1	110723	-38475.4	75972.4	114448	-83559.5	27555.6	111115	749.927	106952	106203	126476	0.123358	31.1317	136618	0.151625	27.8047	111563	0.166968	32.9329	101823	0.145397	35.0126
111	-84592.5	17473	102066	-31372.2	79827.2	111199	-97226.2	41630.5	138857	-9864.22	88597.4	98461.6	103235	0.110162	33.8509	120759	0.128676	33.0522	176185	0.156666	31.5051	94873.6	0.138944	31.1282
112	-89076.7	18342.7	107419	-36535.8	73948.4	110484	-91802.2	36021.8	127824	-10068.3	89158.7	99227	111483	0.134434	32.9067	120626	0.147257	30.6519	159148	0.151104	30.1788	101760	0.135225	29.2056
113	-100434	23873.4	124307	-35039.5	74404.1	109444	-92601.3	32938.5	125540	4221	110763	106542	150660	0.138147	31.6916	121000	0.136318	30.7455	147442	0.175492	29.7867	123839	0.112031	29.8136
114	-111837	27305.6	139143	-39707.6	60534.2	100242	-78964.8	20791.7	99756.5	5628.25	122592	116964	169973	0.169348	32.1293	86835.3	0.163846	34.8557	92516.4	0.176047	29.9647	128206	0.158753	31.8738
115	-90450.5	18924.7	109375	-32242.4	74508.5	106751	-82868.7	37871.8	120740	3444.86	114648	111203	112653	0.140066	33.5982	117102	0.117417	31.8136	138932	0.104351	36.3456	131108	0.131496	29.1485
116	-92902.8	19609.8	112513	-36914	70446.5	107360	-83716.2	33424.6	117141	20023.7	157461	137437	127251	0.137885	30.8206	114708	0.142886	30.7068	136120	0.123624	32.7402	175351	0.166542	29.9326
117	-108003	26933.1	134936	-38130.9	63859.9	101991	-79770	22547.7	102318	-4354.02	103451	107805	155186	0.163176	34.7107	101196	0.141446	31.5525	97166.8	0.169884	30.9402	110743	0.158696	31.1384
118	-84453.6	17159.7	101613	-24083.5	105292	129375	-76503.2	25612.9	102116	20801.4	148137	127336	111090	0.103942	30.8934	144792	0.144914	36.3597	101005	0.12097	33.8107	148837	0.149223	33.1768
119	-94673.2	18756.2	113429	-33801.4	70783.2	104585	-84879	32161.8	117041	-2260.96	99444.5	101705	109097	0.184882	34.3845	105714	0.127192	33.4786	128795	0.142951	33.2951	110729	0.115691	29.9364
120	-84025	13307.5	97332.5	-34757.6	90036.7	124794	-84234.6	29097.8	113332	24148.8	160640	136491	92117	0.162516	28.8926	150042	0.160148	30.0038	119523	0.157194	32.46	195129	0.139383	27.4418
121	-87331.6	16397	103729	-35771.1	71707.4	107479	-91146.7	34774.1	125921	-2671.41	105970	108642	100691	0.150833	32.5688	113519	0.139869	31.5838	154826	0.153775	29.9469	107929	0.162805	32.7284
122	-102849	23340.5	126189	-25200.6	132481	157682	-83230.9	28654.4	111885	24673.1	153934	129261	155541	0.152766	30.0121	214442	0.166452	30.8897	122573	0.1463	31.17	166017	0.133738	30.9074
123	-99382.7	21852.5	121235	-21348.6	107746	129095	-81742	26550	108292	12164.3	131086	118922	133715	0.162908	32.6852	157283	0.123819	34.2524	111325	0.154009	31.7988	124659	0.156261	35.0518
124	-96421	24046.5	120467	-30877	107366	138243	-84860.9	30437.1	115298	6560.69	117256	110695	144944	0.114716	33.1805	178161	0.161724	30.1316	129628	0.146328	31.3071	125697	0.1262	31.0948
125	-89097.8	17890.2	106988	-28823.6	96317.7	125141	-78083.8	25236.4	103320	1382.3	117796	116413	114901	0.134555	31.1401	135329	0.156918	35.5866	95918.5	0.145171	35.0803	124087	0.172469	31.6433
126	-91540.5	18297.8	109838	-31427.6	82704.9	114132	-94618.5	38597.8	133216	48346.6	200688	152341	114905	0.152262	31.8486	125274	0.135966	33.0096	158807	0.163756	32.4065	204835	0.144986	32.6584
127	-86794.3	15395.7	102190	-37096.3	69881.1	106977	-83851.7	31256.2	115108	21791.2	144519	122728	103581	0.151105	29.7271	110716	0.147132	31.5588	132163	0.13382	31.533	150611	0.124876	31.985
128	-96281.1	22482.1	118763	-27265.5	93411.7	120677	-85676.6	28299.5	113976	-5135.41	103397	108532	135043	0.133676	33.2962	153300	0.11888	30.4669	125794	0.162936	29.9955	110083	0.166415	31.3087
129	-85792.2	15207.3	100999	-39625.7	83768.9	123395	-75916.3	22333.1	98249.3	-15922.2	78094.9	94017.1	102751	0.144407	29.6004	133358	0.193188	31.4076	94694.1	0.134379	31.4459	84491.5	0.144848	30.8098
130	-98358.4	21153.6	119512	-37283.3	59442.1	96725.4	-80499.9	24938.5	105438	57829.3	226629	168799	119511	0.179547	35.4004	91326	0.123265	32.5439	117384	0.140053	28.3269	260504	0.143988	28.9988
131	-88365.7	17579.1	105945	-32917.7	67673.5	100591	-78506.1	25551.2	104057	21548.1	142988	121440	101167	0.148661	34.7525	97453.4	0.112951	34.721	105587	0.134884	32.2656	138533	0.130153	34.4054
132	-95060.6	22928.6	117989	-31642.8	82385.4	114028	-87436.1	36329.9	123766	-3262.04	106093	109355	147669	0.110957	31.0541	130701	0.130745	31.5168	145311	0.13474	33.3353	105586	0.172787	33.4934
133	-102720	27372.2	130092	-28290.9	100175	128466	-95083.5	38540.9	133624	-5118.25	99165.4	104284	151366	0.129495	36.167	144279	0.156858	34.7156	177626	0.149131	28.9304	108115	0.143195	30.5741
134	-83725.5	15635.4	99360.8	-37055.3	62307.6	99362.9	-75838.4	19542.6	95381	23757.2	146878	123121	96252.6	0.128236	32.4882	86575.4	0.143945	35.9846	85672.7	0.158478	30.4144	163985	0.112294	29.856
135	-92605.8	19375.8	111982	-38492.7	64666.7	103159	-79974.1	30944.8	110919	2185.23	111324	109139	113419	0.154145	34.1666	100014	0.15077	32.3289	128442	0.108314	32.1232	108982	0.149417	34.0496
136	-95707.3	23371	119078	-26931.6	97090.1	124022	-73909.5	18897.9	92807.4	-5649.57	96793.3	102443	149197	0.111191	31.3291	139207	0.141728	34.8724	80755.1	0.146904	31.202	95600.7	0.150956	33.7492
137	-84610.6	14309.3	98919.9	-17671.1	111933	129605	-81905.3	25668.3	107574	16292.3	134043	117750	90034.3	0.161653	31.7864	164004	0.109088	34.1253	108626	0.162044	31.5067	133613	0.129646	33.4404
138	-100945	24759.6	125705	-39278.1	61020.4	100299	-88790.4	33221.8	122012	13727.7	133110	119383	138496	0.147574	35.755	99845.7	0.14063	30.5574	134168	0.163746	33.0151	132764	0.145112	33.4204
139	-96530.1	20788.1	117318	-36911	70209.2	107120	-89386.5	34344.2	123731	6159.68	116785	110625	129163	0.154805	32.1889	101808	0.159797	34.4811	142706	0.155504	32.0886	123133	0.129534	31.6149
140	-95727.7	17228.7	112956	-43805.8	56114.8	99920.6	-80575.4	28956.3	109532	-4488.58	99991.3	104480	116695	0.194971	29.5277	94551.6	0.170449	29.6742	126175	0.12028	30.5991	101538	0.151691	32.8255
141	-87226	15387	102613	-32780.8	80830.1	113611	-88023.9	29473.5	117497	-3476.73	100963	104440	94597.7	0.17011	32.5313	126492	0.137945	31.9507	113473	0.197865	34.6319	116782	0.128772	28.818
142	-86622.2	16334.1	102956	-32860.6	81857.3	114718	-89259.7	35065.6	124325	16942.4	135529	118587	97840	0.148621	33.3894	128122	0.140821	31.945	127286	0.171458	36.7315	136441	0.129458	33.1105
143	-98339.2	21220.4	119560	-33399.5	87896.1	121296	-89861.2	30178.4	120040	10039.2	125269	115230	140503	0.152109	30.2063	140000	0.154289	31.3914	130770	0.183947	30.77	128576	0.137868	32.4761
144	-98403.8	22826.5	121230	-35437.1	76123.2	111560	-86058.6	31913.7	117972	5358.73	118603	113244	136422	0.145361	33.4645	113068	0.157	33.6625	121940	0.161339	34.8954	130007	0.13817	30.4095
145	-87481.2	17305.3	104787	-39369	56245.5	95614.5	-78900.1	24520.5	103421	1695.56	108716	107020	111555	0.129344	31.0256	88901.5	0.13211	31.6336	103232	0.145106	31.6705	117470	0.127986	30.8492
146	-94372.3	19894	114266	-36604.2	74337.4	110942	-88001.2	35710.2	123711	4515.09	115787	111272	123442	0.151743	32.2322	118463	0.152165	31.3758	136142	0.149482	34.9735	123958	0.136572	31.1361
147	-89769.1	19082.7	108852	-30714.1	84262.7	114977	-78769.2	27657.1	106426	6261.57	116017	109755	109657	0.136238	34.8042	136406	0.125349	30.8866	108867	0.126789	33.8728	106744	0.143672	36.2291
148	-93306.5	20354.7	113661	-28734.6	109383	138118	-107393	57111	164504	16536.7	133181	116644	133413	0.128959	30.5139	169319	0.163473	32.3009	224717	0.145112	33.8862	130370	0.126591	34.052
149	-92263.3	19367.6	111631	-28278.2	89926.9	118205	-82047.2	25811.3	107858	1141.07	125984	124843	123581	0.138765	31.344	137757	0.126996	32.6397	117245	0.150936	29.3532	152860	0.177295	27.4726
150	-92924.3	18322.5	111247	-38983.6	80032.9	119017	-80342.2	24559.4	104902	10339.8	126692	116353	110692	0.170336	33.1053	124813	0.186303	32.061	102120	0.160681	32.0661	130940	0.14033	32.252
151	-101090	21264.6	122354	-39847.2	72616.2	112463	-81359.2	29121.8	110481	-13056.9	83139.5	96196.4	136673	0.176174	31.1175	133260	0.153146	27.246	115035	0.138262	33.7541	87309.4	0.145875	31.7413
152	-88127.9	14918.3	103046	-35868.5	76379.9	112248	-86021.8	29657.6	115679	9229.26	119980	110751	100748	0.17333	29.615	116713	0.156893	32.7213	136532	0.149335	28.9628	115024	0.1305	34.7696
153	-89108.7	16582.1	105691	-38286	70459.2	108745	-82184.8	29804.8	111990	-3547.59	98599.7	102147	103265	0.16249	32.1156	101992	0.174216	34.5417	117505	0.140444	33.8197	105887	0.127813	31.0392
154	-80671.7	14651.5	95323.2	-33803	78366	112169	-89777.7	38160.8	127939	-4927.61	95318.2	100246	94047.4	0.109234	31.1577	114087	0.151103	34.3448	159094	0.133949	31.9817	102511	0.124143	30.9943
155	-93737.7	19360.3	113098	-40526.8	73715.7	114243	-94320.6	40642.6	134963	-5158.75	108841	114000	122549	0.152024	31.596	124768	0.173423	29.5411	173331	0.144383	31.2639	125394	0.175229	28.9332
156	-87742.8	16124.2	103867	-28010.3	89846.1	117856	-78867.2	26787.9	105655	482.154	109475	108993	109788	0.144566	29.3732	133061	0.129161	33.7612	117570	0.120701	30.3795	105776	0.158394	34.4989
157	-84702.7	16112.6	100815	-18313.1	110137	128450	-78084.7	21519.1	99603.8	14661.5	138120	123458	91929.9	0.139705	35.0541	166161	0.106129	33.1416	92316.1	0.164269	31.0803	137087	0.158084	33.5844
158	-92208.5	19454.4	111663	-34651.9	76881.4	111533	-88050.1	34189.7	122240	-4409.42	96931.8	101341	120578	0.141046	32.2685	117149	0.148065	32.8135	141177	0.148088	32.2902	97288.7	0.136538	33.211
159	-96919.3	21379.5	118299	-38411.2	73897.3	112309	-86823.5	35464.6	122288	56879.8	211595	154715	148088	0.133655	28.8739	114415	0.171419	32.2936	173618	0.110904	27.2357	212679	0.133705	33.1634
160	-88660.4	16955.7	105616	-34095.4	81794.8	115890	-88484	35686.4	124170	15626.2	149951	134325	110645	0.144224	30.6489	130977	0.14694	31.2248	139162	0.149764	34.1916	167575	0.170635	29.8277
161	-85917.8	14648.7	100566	-32326.8	84480.1	116807	-81041.3	33368.9	114410	-2053.8	92986.4	95040.2	93715.6	0.165629	31.2621	123387	0.152526	34.2337	132407	0.107029	33.6024	106028	0.0782603	29.2333
162	-97053.7	20148.6	117202	-31142.7	81419.3	112562	-95105.4	39940.1	135046	-9463.29	93712.6	103176	138046	0.153268	29.1911	134251	0.119965	30.3236	165386	0.15748	32.1995	103434	0.156538	30.2004
163	-105653	24626.2	130279	-37556.9	76618.5	114175	-80375	24572	104947	10486.3	128117	117631	150111	0.16841	32.8107	127947	0.157246	29.9415	99801.5	0.164701	32.8278	136521	0.140479	31.2815
164	-80557.5	14028.7	94586.2	-41666.9	54266.4	95933.3	-80406.6	26830.3	107237	15224.5	136616	121391	89879.2	0.119959	31.2167	83884.9	0.155607	32.3458	115181	0.136447	31.0587	145751	0.137946	31.2442
165	-97287.1	23678.1	120965	-35400.7	76200.7	111601	-91664.2	35809.3	127474	-3737.42	105602	109339	156605	0.114057	30.2393	115168	0.154158	33.0824	139062	0.172446	34.334	109989	0.167211	32.0035
166	-97777.8	22449.3	120227	-34680.5	82217.9	116898	-86869.9	29337.5	116207	-8358.91	97621.4	105980	132877	0.147366	33.7896	122768	0.163255	33.4851	135598	0.157404	28.8475	109616	0.161408	29.6859
167	-91168.1	18443.2	109611	-37673.2	61386.2	99059.4	-89781.3	35877	125658	12555.8	134064	121508	124198	0.1367	29.6996	96898.6	0.130232	31.6755	135324	0.16313	35.3493	132823	0.158656	33.6447
168	-97147.5	19705.9	116853	-35192.4	65151.6	100344	-94665.5	37525.4	132191	11823.2	141036	129213	142494	0.152248	27.6586	99320.2	0.121035	32.7987	161356	0.163676	31.0084	150995	0.175198	31.1349
169	-105351	24892.5	130244	-38478.7	70727.4	109206	-82936.3	27301.8	110238	21.1147	101307	101286	160167	0.154288	31.0833	115405	0.156799	30.6431	115770	0.156247	31.4437	107518	0.109471	31.4079
170	-99244	21444.8	120689	-32977.6	90559.8	123537	-84587.3	37382.7	121970	-4985.04	103568	108553	140066	0.157442	30.6211	135714	0.165868	33.3643	157673	0.103882	31.6121	125993	0.145116	27.4006
171	-105088	22948.4	128036	-36366.7	70343.2	106710	-85098.3	29279.7	114378	-16673.7	80378.7	97052.4	142662	0.185001	32.1718	129379	0.122054	27.185	127360	0.153827	30.653	97085	0.149483	27.5974
172	-89955.9	17267.1	107223	-29142.6	115081	144223	-91530	38131	129661	-2034.69	104236	106271	119040	0.142319	29.0106	183274	0.168795	31.3957	151936	0.151858	33.4623	115447	0.136673	30.0964
173	-101274	22950.1	124224	-33209.4	88184.1	121394	-80698.8	27235.6	107934	26723.7	159975	133252	145139	0.155553	31.6251	136965	0.157372	32.1922	122757	0.129307	29.5822	152406	0.158652	34.9889
174	-96432.6	20846.1	117279	-30861.5	82794.2	113656	-88922.7	38169.7	127092	14420	140646	126226	123086	0.161183	33.8723	125966	0.131079	32.8636	145546	0.140523	34.967	146662	0.160893	31.966
175	-96313.4	19545.5	115859	-40559	64981.6	105541	-86259.2	31520.8	117780	269.619	112975	112705	112343	0.187113	34.7961	112535	0.153755	28.8717	128317	0.155905	32.7531	122756	0.15722	30.6773
176	-108612	28233.5	136846	-33981.2	100140	134121	-82086.1	28332.7	110419	22312.3	140681	118369	194629	0.126557	29.0126	146581	0.193095	34.1585	119592	0.141272	31.5882	143618	0.109513	32.6516
177	-88558.2	16304.7	104863	-30684.8	85130.2	115815	-76991	24538	101529	16561.3	141852	125290	109696	0.150474	29.727	129938	0.134702	32.7581	105148	0.12425	31.1154	150269	0.148131	31.4662
178	-84371.5	13831.7	98203.2	-36825.2	76272.5	113098	-93802.4	38778.6	132581	1525.79	121917	120392	87130.1	0.169778	31.7495	115778	0.16596	32.9393	176480	0.142392	29.2979	135309	0.177413	30.0344
179	-95800.2	22374.5	118175	-40636.4	72026.7	112663	-102330	56891.6	159222	4820.5	114680	109859	128003	0.138112	34.9595	124835	0.167443	28.8487	219531	0.125811	34.5534	116155	0.136763	32.91
180	-95545.4	21832.9	117378	-31043.5	82239.1	113283	-78954.9	26273.1	105228	33444.1	174274	140830	134646	0.133428	32.4301	128470	0.127782	32.0072	111566	0.129522	31.3993	192020	0.140565	30.2527
181	-96519.8	22562.3	119082	-39483.2	70921.2	110404	-79804.5	25117.8	104922	-3117.92	108376	111494	138160	0.131807	32.6611	113453	0.169205	31.2558	110946	0.141374	30.1862	111470	0.176028	32.4083
182	-89699.5	17231	106931	-43326.7	60664	103991	-86508.2	34490.8	120999	7720.28	123714	115994	117096	0.142801	29.4306	100606	0.178038	30.1492	141918	0.135742	32.4044	130362	0.145815	31.6335
183	-92472.7	20423.7	112896	-38822.6	63850.1	102673	-87121.4	34639.2	121761	24182.5	154842	130660	118486	0.137586	34.4745	96187.9	0.155952	33.1903	137924	0.14376	33.4863	151718	0.153566	34.0198
184	-98994	22102.6	121097	-35796.1	78081.3	113877	-81313.5	27587.2	108901	13877.4	140512	126634	123431	0.171306	35.8137	115106	0.165845	33.9172	110498	0.148154	33.2882	143208	0.167938	32.7057
185	-100855	23055.6	123911	-38007.6	65977.1	103985	-81569.9	28236.5	109806	121.943	111983	111861	131451	0.167762	35.0784	107594	0.141729	30.6603	115977	0.1415	32.4621	128122	0.146631	29.1346
186	-84905.3	14128.4	99033.6	-34997.8	77296.9	112295	-78171.6	25942.1	104114	-2431.6	98794.3	101226	88630.4	0.16958	31.8815	111394	0.160683	34.6951	112644	0.122308	30.7068	102434	0.122493	32.1488
187	-85473.4	15125.6	100599	-33825	83566.4	117391	-93114.4	34112.8	127227	3881.94	110491	106609	92881	0.157199	32.5699	137476	0.14447	30.3931	141857	0.183258	32.0631	115692	0.121283	31.8347
188	-88786.7	17900.6	106687	-30287	80165.8	110453	-72459.9	19958.6	92418.6	9758.26	121128	111370	103432	0.146368	34.6134	114741	0.127443	34.9335	90118.1	0.111632	29.5296	121767	0.125212	33.1584
189	-92798.9	18214.7	111014	-27008.6	128120	155129	-84524.1	28009.4	112533	8348.06	123304	114956	121209	0.155411	30.055	204478	0.172741	31.3286	122171	0.159126	30.5684	126687	0.142933	32.4433
190	-92216.9	18796.7	111014	-33753.5	83570	117323	-85772.9	37132.6	122905	-1780.14	105521	107301	122356	0.144441	30.7245	140110	0.141257	29.8231	147010	0.120049	33.678	121311	0.135027	28.9945
191	-92162	19915.2	112077	-29475.2	97296.3	126772	-81081.8	27578.6	108660	7919.68	117421	109501	119997	0.137502	33.1928	147682	0.151517	32.9411	107208	0.150566	34.2993	113492	0.128767	34.4873
192	-95373.6	23309.5	118683	-38900	66465.3	105365	-79909.5	23101.4	103011	-908.064	118467	119375	145743	0.111958	31.9872	103920	0.157676	31.9791	96382.9	0.170799	31.9577	118033	0.204513	33.4561
193	-86337.2	14531.8	100869	-36216.4	78637.5	114854	-90425.8	36871.4	127297	-23499.7	73512.4	97012.1	98164.1	0.163587	29.6072	124988	0.15832	31.458	152914	0.146412	32.15	90708.5	0.184779	27.0142
194	-98640.7	23579.4	122220	-35998.8	77035.3	113034	-83575.1	28638.2	112213	-11411.7	95790.8	107202	133280	0.144915	35.3834	123694	0.151741	31.1395	118088	0.154817	32.3355	101365	0.192622	31.5002
195	-104198	28037.5	132235	-38703.3	66527.8	105231	-80709.4	25175.7	105885	2507.21	118195	115688	183025	0.111533	30.6378	107727	0.150568	30.8779	102000	0.162455	32.9092	117891	0.174251	33.4195
196	-94040.9	20343.5	114384	-34562.8	63367.4	97930.2	-79359.6	33517.6	112877	6245.32	121169	114924	125369	0.14318	32.4537	100105	0.104885	31.6504	121950	0.102009	36.6462	124910	0.150405	32.3351
197	-90669.8	19126.6	109796	-44348.5	47270.7	91619.1	-78462	21105.8	99567.8	847.435	105020	104172	124211	0.127173	30.7969	78844.6	0.155201	29.9771	93483.1	0.167728	30.1028	109318	0.12275	32.0228
198	-91204.9	19221.3	110426	-22467.4	105072	127539	-87695	29306.8	117002	-14594.1	79864.3	94458.3	111324	0.14585	34.5321	149266	0.129006	35.1961	128947	0.172002	30.3038	85264.9	0.141792	31.222
199	-105444	24402.9	129847	-31448.7	87546.1	118995	-83538.1	27105	110643	8811.07	127664	118852	149341	0.169372	32.6808	140092	0.139014	31.2459	118872	0.157784	30.4024	129128	0.159152	32.9554
200	-108230	26256.7	134487	-36278.1	67978	104256	-76655.9	25243	101899	15844	134491	118647	176019	0.148997	29.834	101586	0.142934	33.4583	110844	0.112721	30.3644	128972	0.140105	34.7596
201	-118794	33830	152624	-34758.1	92873.6	127632	-80772.9	25579.7	106353	25092.5	151254	126161	209738	0.139304	32.2594	146202	0.17406	31.7621	96601	0.170798	35.3063	154301	0.129593	32.6751
202	-88966	16300.5	105267	-27234	115715	142949	-81748.8	25709.5	107458	-1247.86	105923	107171	98248.8	0.1722	33.1822	181416	0.161752	31.8922	110101	0.158327	31.1344	114294	0.141006	30.8919
203	-87023.9	16012.3	103036	-34883.5	74678.5	109562	-78402.7	27475.7	105878	17595.7	148762	131166	95433.4	0.159951	33.5569	116437	0.141499	32.0681	118771	0.113639	30.8444	178094	0.145046	27.8434
204	-110394	29625.3	140019	-35342.1	86271.1	121613	-90943.9	36437.5	127381	-3022.76	114471	117493	175515	0.142562	33.7581	128622	0.176724	33.5366	151574	0.152078	32.0525	132986	0.177383	28.6924
205	-87447.4	16960.6	104408	-35089.2	90243	125332	-78907.1	25337.5	104245	13734.6	133719	119984	103433	0.142505	32.7953	136381	0.179378	33.0849	103732	0.141849	32.5678	139490	0.140971	31.9541
206	-94412.8	20003.8	114417	-39191	59591	98781.9	-82042	26082.5	108124	20030.9	141116	121085	136361	0.136858	29.3396	88150.5	0.150191	33.8007	118543	0.148477	29.3367	135277	0.135275	34.7723
207	-98147.9	23017.7	121166	-34051	75802.4	109853	-88739.3	33946.9	122686	4343.56	115953	111610	142574	0.135952	32.2887	114818	0.141138	33.0099	140976	0.153762	32.1066	129939	0.132459	29.7456
208	-92050.9	18133.2	110184	-39053.4	55307	94360.4	-88392.8	41591	129984	-9883.87	89409.7	99293.6	121567	0.149471	29.8324	88909.8	0.12327	31.1029	155117	0.121084	35.7503	93483.2	0.147014	31.8808
209	-104638	24843.6	129481	-40253.3	64302.4	104556	-77727.8	22300.5	100028	11611	134071	122460	153714	0.156439	32.3244	100697	0.165421	31.9285	95467.9	0.152379	31.1455	142822	0.154198	31.291
210	-106342	23303.8	129645	-34324.1	81897.7	116222	-95979.2	39599.7	135579	-2536.68	108433	110970	146382	0.186436	31.8398	129203	0.151126	31.6935	189744	0.142467	27.8267	114185	0.167086	31.6544
211	-87696.9	15150.9	102848	-34919.9	98507.7	133428	-83230.1	28193.5	111424	-1381.52	99900.7	101282	98586.6	0.170398	30.7363	159346	0.178396	30.9099	120767	0.149753	31.127	98391.6	0.12435	33.8446
212	-87742.4	16531.6	104274	-23707.9	93785.8	117494	-88679.2	31380.1	120059	7374.07	124861	117486	111616	0.138544	29.6222	150376	0.0987772	31.1837	143144	0.15699	29.2294	125416	0.160421	33.1858
213	-93709.7	22339.2	116049	-32007	90029.3	122036	-87203.9	28241.2	115445	-772.705	121842	122615	138773	0.112583	32.1954	128327	0.165785	35.0781	130343	0.169117	28.8892	140054	0.187454	28.9988
214	-92361.2	18017.8	110379	-31817	96568.7	128386	-83631.1	33731.7	117363	9843.99	126732	116888	115748	0.160662	31.1328	158501	0.153654	30.4631	143677	0.115816	31.3033	126665	0.14919	33.351
215	-85659	18256.8	103916	-46085.7	63077.7	109163	-76253.2	22102.9	98356.2	-15216	85531.8	100748	125539	0.0928418	29.0855	122078	0.17921	25.835	90012	0.145965	32.7408	95148.1	0.173311	29.9645
216	-99376.5	20728.7	120105	-40293.3	69010.9	109304	-78837.4	26442.6	105280	-12127.6	88316.9	100444	146496	0.156324	28.2993	117428	0.162243	29.3844	107224	0.133143	32.8813	98771.8	0.154482	29.805
217	-99341	20787	120128	-37465.4	86555.4	124021	-81166.4	24489.6	105656	13217.3	139102	125885	118740	0.192075	35.0125	143220	0.17453	30.2177	110034	0.156825	29.675	141335	0.168186	32.8068
218	-101165	22273.2	123438	-27684	94583.5	122267	-81569.6	31178.4	112748	-9148.74	90438.6	99587.4	139218	0.166249	31.9976	140939	0.136433	33.5548	119856	0.128735	34.6843	97253.5	0.140809	30.9975
219	-85980.9	18849.9	104831	-36100.2	70127.5	106228	-91971	38098.2	130069	2635.01	108500	105865	109584	0.103884	34.4024	114440	0.134716	30.6393	155404	0.151377	32.6875	106119	0.131467	34.0811
220	-93726.4	21459.6	115186	-38946.9	62637.7	101585	-81804.7	28389.1	110194	49208.9	194580	145371	134953	0.122411	31.803	101443	0.143123	30.8734	111634	0.148653	33.9074	189096	0.13096	34.3001
221	-97330.7	23670.8	121001	-27928.1	97798.8	125727	-88077.1	30826.4	118903	1905.37	112324	110419	136974	0.130776	34.5625	148263	0.142184	32.9816	130129	0.169482	31.5855	114719	0.150196	32.6375
222	-86292.9	15804.9	102098	-34783.9	72875.4	107659	-85325.7	27613.3	112939	-1795.13	105450	107246	111112	0.132668	28.4485	115215	0.134311	31.6258	112369	0.181316	32.765	101329	0.161339	34.689
223	-94898.4	19591	114489	-26825.6	103027	129852	-85723.8	31227.3	116951	-874.422	98174.8	99049.3	119686	0.16343	32.7372	149357	0.151262	34.4902	130415	0.150042	31.9261	99562.7	0.106238	32.8687
224	-89756.1	18719.2	108475	-27803.6	97855	125659	-82519.1	28335.4	110855	16818.5	139690	122871	115744	0.132101	32.3459	163919	0.128015	29.8487	122064	0.14195	30.9513	140170	0.146686	33.2192
225	-89043.3	17137.7	106181	-34245.1	76059.7	110305	-78395.5	25895.7	104291	9844.02	136116	126272	113048	0.142935	30.3192	113820	0.145211	33.4123	120068	0.116739	28.7568	142060	0.17706	31.9386
226	-97336.3	19302.5	116639	-42105.5	58266.6	100372	-78407.6	27497.9	105906	-2889.29	99364.6	102254	128565	0.17335	30.0276	101744	0.152263	28.634	120659	0.111841	30.3864	99537.9	0.134475	33.2753
227	-91225.4	19359.1	110585	-35824.7	69220.3	105045	-86127.6	35111.5	121239	5542.07	118751	113208	122848	0.131214	31.5173	108444	0.135442	31.9153	143325	0.130311	32.6637	124314	0.143814	31.8417
228	-92769.3	20358.7	113128	-41820.9	53949.1	95770	-96937.7	42402.4	139340	-16737.7	79593	96330.7	121942	0.136651	33.3907	90243.3	0.144592	29.8909	166970	0.162044	33.8603	86082.3	0.163247	30.8205
229	-92641.6	19151.4	111793	-34040.2	91076.6	125117	-77523.2	25103.7	102627	140.236	109400	109259	111420	0.159246	34.3769	144088	0.165396	31.6046	105179	0.12748	31.8233	99126.8	0.171961	36.7878
230	-101523	19004.9	120528	-41436.3	59835.9	101272	-75501.5	26001.5	101503	-2953.6	100094	103047	141646	0.189003	26.8344	102440	0.152355	29.2054	107873	0.102781	32.1383	101609	0.137152	32.8363
231	-91142.9	15907.7	107051	-32733	79255.6	111989	-99227.9	43913.3	143141	-18556.1	75343.9	93900	101360	0.192266	31.3884	106521	0.155967	37.2018	202767	0.142248	28.876	84840.1	0.153681	29.6023
232	-82202.4	16338.1	98540.5	-37647	70191.1	107838	-97881.9	45850.1	143732	-2707.26	106009	108716	104574	0.0967477	31.247	106598	0.159435	32.9231	192077	0.139796	31.8277	115483	0.15269	30.5989
233	-81645.5	11534.2	93179.6	-40317.2	54438.2	94755.4	-81181.2	28593.4	109775	-9068.42	87316.6	96385	80583.2	0.178254	28.6268	92114.7	0.127985	29.5491	119097	0.13353	32.0112	99565.5	0.115828	29.2325
234	-95045.2	21959.4	117005	-35144.5	71573.1	106718	-73531.6	19512.8	93044.4	6365.62	118836	112471	126267	0.137319	34.7826	117808	0.128888	30.377	90237.2	0.125008	28.8319	118324	0.144616	33.4776
235	-87231.7	16216.5	103448	-34534.2	81304.2	115838	-90231	34860.2	125091	2474.15	120658	118184	108667	0.140504	29.8461	131893	0.147386	30.822	143846	0.158948	32.3125	128772	0.172532	31.2329
236	-104585	23051.7	127637	-20045.6	127321	147366	-88062.7	36098	124161	-10725.1	86713.4	97438.4	152105	0.169531	30.3103	190288	0.14693	33.4548	149150	0.135991	32.2699	91559.2	0.139658	31.5692
237	-98787.9	21357.9	120146	-35171.5	78407.2	113579	-93086.5	33786.8	126873	-1769.8	122842	124612	137695	0.157471	31.022	117745	0.158207	33.2954	136139	0.191549	33.0906	136218	0.204949	30.0602
238	-101410	23023.8	124434	-31248.8	74853.3	106102	-84563	28557.5	113120	8227.88	129247	121019	134052	0.168886	34.3505	115491	0.111943	32.4066	118231	0.163213	32.2054	140133	0.158346	30.7438
239	-115403	35704.5	151108	-31552.8	99146.6	130699	-80437.8	27323.9	107762	-16188.9	84324.9	100514	202820	0.118093	35.2081	158512	0.160108	31.2741	102273	0.152365	35.622	99932	0.166699	28.1274
240	-93859.7	20123.1	113983	-30873.9	86624.4	117498	-77830.8	23037	100868	8105.59	126958	118852	127974	0.140572	31.4487	123743	0.149011	35.0018	95027.1	0.151586	32.3234	135245	0.153691	31.2907
241	-96869.8	21707.7	118578	-39790.8	66548.4	106339	-81399.3	28821	110220	-11210.2	87507.1	98717.2	134612	0.144231	32.2523	99006.8	0.174917	33.608	117185	0.136923	32.7927	94344.9	0.146285	30.9174
242	-90420.2	16520.3	106940	-36227.9	81709.4	117937	-82824.4	29196.9	112021	-18127	73039.5	91166.5	105083	0.172749	31.4424	121436	0.175694	33.6429	119161	0.14556	32.6695	77445.8	0.142977	31.4368
243	-94861.3	20539.7	115401	-29557.8	79585.8	109144	-76618	21339.9	97957.9	-11318.4	93226.2	104545	123338	0.150599	33.3063	127508	0.10669	31.2083	83966.3	0.163848	33.8865	99664.2	0.177819	31.1801
244	-87592.6	14890.5	102483	-31887.1	90547.2	122434	-81002.8	29905.9	110909	-4102.8	102952	107055	89633.4	0.189161	33.2253	156967	0.136422	28.8427	126403	0.12094	31.5456	107389	0.158215	31.9562
245	-90655	17607.9	108263	-44504.1	62217.4	106722	-90575.3	33874	124449	-2813.78	104009	106823	106341	0.162685	33.1158	106571	0.186408	29.1905	138158	0.170362	32.691	108919	0.150627	31.8308
246	-92470	17406.7	109877	-27317.8	98419.5	125737	-80364.3	27145.2	107510	1466.05	111741	110275	112806	0.171234	30.8613	144525	0.143785	34.0493	103440	0.150511	34.99	118896	0.145348	31.3276
247	-82566.6	12839.9	95406.5	-37678.9	58773.3	96452.2	-76332.6	23598.5	99931.1	-6637.27	97384.2	104021	77860.1	0.179549	32.982	92765.4	0.122012	31.6785	100252	0.126874	31.3855	98526.2	0.160496	32.947
248	-88035	19965.9	108001	-37879.8	66241	104121	-81946.7	27879.4	109826	-7598.85	97329.2	104928	116957	0.105356	34.1425	106176	0.143661	31.1941	108803	0.155387	34.1651	94772.8	0.176612	34.2325
249	-91705.2	22175	113880	-40905.7	60014.3	100920	-90956.3	37217.6	128174	-3225.87	98109.1	101335	123621	0.111496	35.8759	90080.3	0.168359	33.3116	140906	0.161835	35.2174	108160	0.119129	30.2359
250	-93645.2	18396.9	112042	-22242.8	121548	143791	-85878.7	27832.4	113711	-5586.04	105456	111042	123253	0.158222	29.8523	179825	0.151647	33.7962	122362	0.170431	30.328	115292	0.174714	30.4895
251	-107737	25728.3	133465	-21386.9	107979	129366	-90013.3	30246.5	120260	25699.8	159941	134241	154436	0.170051	33.319	170817	0.114914	31.6065	125708	0.192383	32.0812	155189	0.162258	34.354
252	-80865.2	14556.4	95421.5	-32995.8	64893.3	97889.2	-78401.6	23616.3	102018	8269.64	126065	117795	85038.9	0.1242	34.2346	102810	0.0943054	31.56	99240.6	0.148956	31.7293	140778	0.142256	29.8496
253	-99511.1	23102.2	122613	-33659.5	78840	112500	-79245	21286.7	100532	-5154.2	98456.1	103610	134619	0.153484	34.3224	122269	0.141757	32.2404	96039.7	0.170788	29.5527	100809	0.149238	32.5553
254	-95655.7	22021.8	117677	-41091.2	57165.1	98256.3	-82658	26763.2	109421	2734.84	118116	115381	136149	0.131377	32.3495	90716.7	0.153519	31.5075	124154	0.1449	28.7419	119457	0.16962	32.9593
255	-97400	20827.6	118228	-45139.7	58510.9	103651	-86424.2	32240.7	118665	-8957.07	97272.7	106230	121332	0.17164	34.3316	104796	0.177948	27.9167	125530	0.158769	34.2448	105825	0.170646	30.6395
256	-97527.8	21116.8	118645	-35342.4	78448.3	113791	-72357.3	24064.2	96421.5	-7457.88	97198.9	104657	131556	0.157074	32.103	137922	0.136451	28.4393	102853	0.0835066	31.1958	107816	0.153133	30.0509
257	-113512	26933.7	140445	-31497.5	84658.4	116156	-83555.6	29539	113095	9175.09	131672	122497	165246	0.186577	32.5984	128163	0.141068	33.0276	115462	0.155569	34.1111	139391	0.163996	31.4876
258	-94912	21503	116415	-31707.5	74242.5	105950	-83865.5	30476.7	114342	-20951.7	76604.8	97556.5	135849	0.130013	31.6573	116178	0.112601	31.9521	125514	0.143089	32.3754	81214.2	0.20039	31.4415
259	-93971.1	19819.6	113791	-41600.2	60885.9	102486	-75443	23533.7	98976.7	-6951.44	99278.1	106230	134404	0.136934	29.4925	100984	0.161374	30.1463	89057.6	0.133077	35.2337	100544	0.172958	32.9137
260	-110130	28586	138716	-25666.4	116599	142265	-83097.6	32235	115333	17554.4	143209	125654	187581	0.137523	30.4786	185563	0.152071	31.4175	126039	0.131749	34.1005	161557	0.137233	29.5476
261	-96736.5	22520.4	119257	-36395.4	81611.4	118007	-80565.3	26572.7	107138	16608	135137	118529	133500	0.138345	33.7383	133383	0.160845	30.5928	100981	0.158056	35.0859	135271	0.131116	33.3002
262	-87871	17657.7	105529	-25894.8	103252	129147	-77735	21203	98938	-7489.14	93794.5	101284	105259	0.137436	33.5511	156791	0.138872	32.9267	92466.1	0.16136	30.574	101219	0.141	30.8884
263	-90761.3	18550.3	109312	-37089.8	57170.8	94260.6	-90150.8	33643.4	123794	11292.9	125995	114702	108388	0.151899	34.2292	89729.1	0.110646	31.8574	147989	0.156696	30.3116	125903	0.134679	33.3576
264	-98298.1	22591.3	120889	-33630.3	76631.6	110262	-82756.5	23770.4	106527	19941	141500	121559	146981	0.135799	30.7403	118492	0.136711	32.3362	103245	0.184862	30.6978	133884	0.139266	35.2295
265	-92832.9	19239.4	112072	-27561.9	107937	135499	-89517.9	33269.4	122787	-2620.78	105685	108306	112797	0.158218	34.1134	168121	0.153362	32.101	146865	0.154435	30.204	109256	0.158624	32.244
266	-98010.1	23461.7	121472	-32959.1	76385.6	109345	-82930.8	27682	110613	19731.7	149163	129431	137114	0.137122	34.2222	103196	0.149278	37.01	125126	0.143507	29.4977	158546	0.151144	31.3606
267	-104259	24777	129036	-40234.4	61376.6	101611	-82271.6	31875.6	114147	-7244.38	93097.1	100341	156878	0.151293	31.5876	97402.7	0.155803	31.5066	133588	0.119018	31.8149	99609.6	0.136152	31.154
268	-93470.4	19338	112808	-32972.6	69587.9	102561	-89328	34295.4	123623	36811.9	177013	140201	118841	0.154705	32.5443	115429	0.10413	30.1433	148978	0.148674	30.6939	196987	0.129195	29.9534
269	-88369.8	16602.9	104973	-35266.7	77383.4	112650	-79993.9	24447.3	104441	-271.747	111331	111603	108837	0.147192	30.5098	119287	0.152668	32.4358	91900.2	0.175166	35.4694	106584	0.175874	34.8178
270	-92855.3	19371.3	112227	-32023.6	72688.2	104712	-85579.5	29957.7	115537	-359.436	101434	101793	124727	0.142207	31.062	126271	0.0999494	28.7825	127015	0.156253	31.4478	104314	0.117288	32.4128
271	-94835.1	19215	114050	-37000.1	95651.8	132652	-79174.4	21824.5	100999	-12895.2	84488.4	97383.6	127504	0.155863	30.1403	152242	0.191006	31.4145	98990.2	0.163173	29.3962	87496.7	0.153992	32.1873
272	-92908.2	19766.2	112674	-34400	64180.8	98580.8	-80999.3	23912.4	104912	4101.4	115425	111324	135227	0.128636	29.2342	109198	0.0983844	29.3874	104665	0.165113	30.4622	117474	0.145578	32.7519
273	-93606.6	20279.3	113886	-28266.7	105572	133839	-91456.2	31424.7	122881	16079.5	142230	126151	119889	0.146638	33.8303	158965	0.159191	33.2061	147542	0.171032	28.3985	161250	0.142597	29.4016
274	-87839.3	16409.4	104249	-31507.7	79729.3	111237	-85094.7	29174.2	114269	29790.1	165629	135839	107482	0.145913	30.5342	112180	0.139288	35.5362	133367	0.147135	29.1668	168450	0.147713	32.7751
275	-99698.7	21814	121513	-34330.9	79038.2	113369	-86607.7	29913.4	116521	16335.6	139004	122669	148498	0.149078	29.3796	120066	0.150775	32.9144	118949	0.175618	33.5308	134111	0.153506	34.5495
276	-90310.6	17558.3	107869	-29383.1	96507.6	125891	-81947.1	28736.9	110684	-1029.01	113329	114358	105105	0.161793	33.4109	147208	0.1487	32.7793	110664	0.150194	34.6235	112209	0.185679	33.6662
277	-85991.6	15023.3	101015	-35739.9	64219.2	99959.1	-93455.8	38538.4	131994	-4787.1	101089	105876	93854.6	0.16218	32.014	105530	0.114682	30.4269	156697	0.158667	32.7922	109767	0.149707	30.6981
278	-90521.8	17545.3	108067	-28237.8	89398.6	117636	-97661.1	43697	141358	19487	144696	125209	112893	0.152618	31.083	136791	0.125666	32.677	170573	0.160332	34.157	133072	0.159537	36.245
279	-79419.6	13568.3	92988	-41323.2	56382.9	97706.1	-78334.4	27097.2	105432	-10989.9	96733.2	107723	85413.5	0.118299	31.7709	88411.5	0.155723	31.8866	111423	0.121653	32.4257	109588	0.180053	29.4233
280	-86902.2	16082.7	102985	-31867.6	93099.5	124967	-80049.4	25366.7	105416	-271.101	108512	108783	102969	0.146378	31.2378	130276	0.174019	35.7317	103510	0.153095	32.6753	116069	0.145308	31.1632
281	-91841.1	16665.2	108506	-38596.3	61962.4	100559	-85190	32143	117333	1201.03	115577	114376	105067	0.184919	31.723	93404.6	0.148071	33.1688	127281	0.147144	33.6714	121785	0.16507	31.634
282	-93181.4	18754.6	111936	-38046.3	67273.5	105320	-78105.4	25157.7	103263	5469.6	118339	112869	121625	0.153586	30.8401	103300	0.15427	32.5623	93652.1	0.149195	35.8173	120922	0.146176	32.6211
283	-87711.4	15563.7	103275	-40729.3	58599	99328.3	-78917.6	26590.2	105508	-12612.2	93998.4	106611	100596	0.163036	30.943	96850	0.147463	30.2524	109257	0.13095	32.4499	110904	0.176105	28.2521
284	-84393.4	16346.1	100739	-36782	63142.6	99924.6	-87077.5	33998.2	121076	-7030.11	95590.4	102620	100004	0.122997	32.691	94537.4	0.133348	33.3956	166371	0.1202	27.2468	110635	0.135672	28.8006
285	-93111	20943.5	114055	-35806.1	68567.1	104373	-85829.6	32571.8	118401	-4219.21	104153	108372	118750	0.138278	35.2733	102090	0.14049	33.5817	131019	0.146737	33.1471	115153	0.155511	30.1492
286	-85146.3	16191.6	101338	-39040.6	64701.7	103742	-79532.7	23979.6	103512	-4075.87	99903.2	103979	103953	0.127055	31.1518	107815	0.145105	30.0059	108493	0.145562	29.4699	105401	0.141659	31.5948
287	-95720.3	20729.1	116449	-35588.1	72736.1	108324	-76710.8	21127	97837.8	5027.16	118933	113906	128518	0.149739	32.2588	103605	0.156451	35.1025	86834	0.160323	32.4404	124824	0.148324	31.7602
288	-88837.9	15697.1	104535	-30302.5	92681.3	122984	-80027.5	24452.8	104480	-3716.68	102573	106290	96435.1	0.180368	32.5548	129528	0.161326	35.7766	101128	0.159496	32.2402	118969	0.137447	28.7396
289	-99512.3	21022.2	120534	-37329.7	76756.3	114086	-83079.4	32427.8	115507	28758.6	154524	125766	135008	0.168458	31.1422	116340	0.171573	32.9878	116784	0.141484	37.0229	163403	0.113281	31.522
290	-114570	28490.9	143061	-24995.2	95049.8	120045	-83948.7	31212.5	115161	10203.4	126482	116278	170109	0.178309	33.4971	140376	0.119487	33.8554	131618	0.135222	31.6194	131031	0.140202	32.1761
291	-112139	24848.1	136987	-40534.3	61229.2	101763	-87176	31244.9	118421	-7424.43	94727.9	102152	176088	0.179137	28.2224	107345	0.14348	28.5198	133606	0.157283	31.1812	99490.7	0.149053	31.7376
292	-95191.6	21814.7	117006	-39808.3	60565.1	100373	-102736	41229	143965	10765.6	128045	117280	136129	0.129509	32.0501	92530.5	0.155017	32.7271	181274	0.183402	30.3254	129041	0.146084	33.0761
293	-98274.2	22699.6	120974	-29964.8	87718.9	117684	-81514.3	25960.2	107474	8869.58	123558	114688	161487	0.122782	28.1132	125837	0.143656	34.8542	108565	0.157637	31.8829	122944	0.144417	33.4998
294	-100885	23996.9	124882	-30824.5	92567.9	123392	-87497.1	33087.4	120585	-9535.26	93480	103015	153435	0.137784	31.2797	146063	0.146248	31.6876	137884	0.150278	31.9953	97494.3	0.165223	31.9609
295	-78780.3	10905.1	89685.4	-38157.7	67887	106045	-87418.7	31115	118534	10977.7	136960	125982	77291.9	0.156913	28.218	109161	0.149817	31.0948	129207	0.164852	32.1086	134864	0.182272	33.8514
296	-85526.3	16096.1	101622	-40560.3	60831.7	101392	-96748.7	41563.9	138313	2729.36	116112	113383	101732	0.134502	31.6442	101503	0.150036	29.9655	170095	0.1596	32.581	118816	0.159337	32.5747
297	-94148.1	21955.9	116104	-43974.8	47143.9	91118.7	-79198	22901.6	102100	8921.7	134279	125357	127213	0.129273	34.5185	77072.3	0.1531	30.5842	103904	0.152228	29.3883	149533	0.166188	29.9329
298	-89884.2	17401	107285	-35561	92418.5	127980	-81897	26870.5	108767	-8089.67	92891.9	100982	111120	0.150614	31.3194	148471	0.175276	31.1235	118499	0.145092	30.2344	97674.9	0.146103	31.7011
299	-101365	20833.9	122199	-27460.7	92093.3	119554	-79293.8	20826.9	100121	44467.7	197419	152951	147549	0.16797	28.24	145975	0.121667	31.5441	85426.4	0.194372	32.5065	207658	0.151201	31.6898
300	-92171.4	17975.4	110147	-32619	70326.7	102946	-88793.7	28317.5	117111	-3244.7	103230	106475	108296	0.170358	33.1969	115729	0.103996	30.3841	122604	0.19255	30.7955	110379	0.147836	31.1746
301	-99961.7	24427.8	124390	-34176.7	83970.3	118147	-82653.2	26737.1	109390	25140.6	157594	132453	140655	0.140676	34.7343	139692	0.146142	30.0555	118119	0.152336	30.1808	160302	0.150808	32.7701
302	-81620.7	12201	93821.7	-33215.4	77721.5	110937	-86504.8	31467	117972	-7516.46	100351	107868	79731.7	0.171484	30.6051	119050	0.137162	32.6424	123584	0.164008	33.9495	104967	0.177869	31.8676
303	-98719.2	22101.4	120821	-37449.7	80223.6	117673	-83287.5	29871.5	113159	1204.61	114203	112998	140680	0.148356	31.4209	125043	0.174456	32.0785	130070	0.135183	30.621	118584	0.16177	32.1017
304	-99425.5	20971.6	120397	-30738.8	94560.8	125300	-93994.6	43811.1	137806	-9468.1	93533.6	103002	127727	0.177776	32.8381	145111	0.153484	32.5822	173571	0.136221	33.6547	103728	0.15499	30.0573
305	-81871.6	15044.8	96916.4	-38052	72744.4	110796	-84573.4	30783.7	115357	9165.2	126147	116982	106721	0.10382	28.1946	124009	0.150612	29.3304	122537	0.151507	33.496	130389	0.147145	32.2491
306	-89734.2	18294.2	108028	-35213.9	77459.4	112673	-80781	28332.5	109113	386.766	106142	105755	114873	0.136611	31.8513	126187	0.144203	30.6922	100428	0.155233	37.6156	110008	0.132967	32.162
307	-106243	23524.4	129768	-30695.7	93029.7	123725	-81209.2	29237.8	110447	-1894.97	111346	113241	148905	0.181136	31.5966	138566	0.154898	33.5687	126852	0.123895	30.7317	128983	0.157996	28.7754
308	-90073.1	16813.6	106887	-27745	96809.7	124555	-89754.3	33842.6	123597	8274.19	120154	111879	119182	0.146939	28.2149	154866	0.131745	31.2559	137291	0.165535	32.8669	120790	0.133133	33.1576
309	-95383.8	21591.2	116975	-36171.3	81385.4	117557	-81461.5	23582.6	105044	11815.6	124335	112519	138206	0.13057	31.2449	144266	0.146376	28.2068	106490	0.167656	29.5272	119554	0.128204	34.6663
310	-89558.2	18661.3	108220	-35763	71987.5	107750	-84495.3	27610.8	112106	4024.84	112829	108804	135999	0.111397	27.4434	112759	0.141982	31.921	131529	0.148597	27.9896	113620	0.135957	33.1012
311	-91764.5	18923.7	110688	-37517.3	74509.6	112027	-87535.8	31258	118794	-3365.11	102683	106048	124272	0.137551	30.4553	119224	0.159574	31.2477	139924	0.152723	29.7858	111430	0.14425	30.717
312	-97199	22440.9	119640	-38855.2	65986.4	104842	-86623.9	27612.2	114236	-6796.06	105184	111980	130146	0.146075	34.4858	103418	0.155693	31.9028	126457	0.171384	29.1136	121714	0.173944	28.8061
313	-90127.9	20458.3	110586	-27916.1	111783	139699	-84197.8	37158	121356	23268.9	148917	125649	118107	0.117881	34.6436	176668	0.158831	31.6364	136100	0.118037	36.4026	152481	0.132885	32.5544
314	-94121.9	20327.2	114449	-39386.3	58396.9	97783.2	-83232.6	31196.7	114429	-7768.94	102995	110764	120474	0.149807	33.7455	95680	0.134174	30.5168	110322	0.15488	37.7037	122980	0.168199	27.9164
315	-103021	24928.7	127950	-34700.3	75330.7	110031	-78601.7	28674.9	107277	-1114.78	112506	113621	163989	0.136263	30.4029	120012	0.138475	31.3845	121250	0.109661	31.5324	123330	0.165182	30.4079
316	-104362	26328.6	130691	-32528	102340	134868	-81058.8	27416.1	108475	-2004.9	102003	104008	156422	0.142477	33.6634	158772	0.176045	32.2285	107568	0.150352	33.9828	107561	0.132573	31.6107
317	-113568	26871.9	140440	-41739	65182.7	106922	-80514.9	30659.1	111174	15605	135030	119425	170472	0.181548	31.5264	109643	0.169489	29.7249	126169	0.115307	32.4001	142477	0.131026	31.5911
318	-106554	26907.8	133462	-37625.3	66044.2	103670	-85769.2	31347.7	117117	10945.6	130199	119253	166114	0.143873	32.3968	98177	0.151771	33.6353	127078	0.154023	32.8907	125149	0.160661	34.6784
319	-92194.3	19074.2	111268	-36351.3	69287.4	105639	-88262	36589.7	124852	4297.25	114601	110304	111790	0.155409	34.1251	115846	0.131623	29.9049	137914	0.147326	35.3742	116382	0.140542	32.8232
320	-98104.8	23122.3	121227	-39361.1	65944.9	105306	-86293.4	29985.9	116279	-8542.36	99744.5	108287	136173	0.141259	33.9603	108688	0.152607	30.3368	119501	0.171974	33.4567	116453	0.165661	28.5508
321	-95059.3	19181.4	114241	-35227.8	82870.8	118099	-87382.4	29395.9	116778	22314.6	140748	118434	116044	0.173476	33.0587	129476	0.161544	32.0023	125699	0.173723	31.1813	141586	0.111386	33.1362
322	-105499	22977.4	128476	-33707.7	79325.4	113033	-78538.3	24335.3	102874	55297.3	206120	150823	153844	0.174035	29.8711	123121	0.143138	32.2143	104125	0.14098	31.1615	197058	0.133814	34.8663
323	-102739	21140.2	123879	-33520.9	81136.2	114657	-83030.5	25136.9	108167	26938.8	168960	142021	132389	0.195271	31.9363	120957	0.151641	33.5393	114771	0.164715	29.2024	162587	0.184234	34.6398
324	-102869	21306.6	124175	-27874.2	104851	132725	-82979.4	26322	109301	-9675.44	87031.3	96706.8	136980	0.188459	31.1091	150740	0.162882	34.7789	123196	0.149829	28.488	87915	0.135919	32.9983
325	-100021	24035.1	124056	-42335.3	81915.2	124251	-78121.5	24057.6	102179	-2467.41	109187	111654	145221	0.139367	33.1015	130380	0.211274	31.414	104692	0.137119	30.639	116817	0.167027	31.1561
326	-84406.7	15120.9	99527.7	-31889.8	63315.7	95205.6	-79658.5	25635.1	105294	-3593.39	105416	109009	97645.8	0.138652	30.971	91441.4	0.0853083	34.6209	100228	0.153316	34.1025	107652	0.168355	32.641
327	-87903.9	16876.4	104780	-25877.9	103988	129866	-87085.3	30950.9	118036	15339.2	132128	116788	105240	0.145197	32.0723	143006	0.154714	36.3581	138398	0.151891	29.8183	132291	0.128497	33.2922
328	-92130.3	18431.6	110562	-26785.2	90228.1	117013	-81203.7	27419	108623	6925.25	130941	124016	111036	0.161675	33.1993	138365	0.116736	32.605	113793	0.143392	32.1273	152539	0.161412	28.6137
329	-89802.6	16731.1	106534	-30810.5	73664.5	104475	-91300.1	33985.4	125286	11346.5	124848	113502	100016	0.173217	33.4568	118321	0.100538	31.129	137790	0.175809	32.8863	121800	0.132502	34.1677
330	-95972.8	18544	114517	-38670.5	64894.2	103565	-93795	37976.6	131772	14776.2	132978	118202	131107	0.165374	28.2883	105750	0.145349	30.6829	153770	0.165112	32.9295	130346	0.139084	34.0065
331	-107276	32372.4	139648	-33847.3	78710.4	112558	-83733	28197.1	111930	-2626.64	124625	127251	183480	0.104407	35.287	112525	0.155125	34.9746	129026	0.144057	29.1386	142792	0.209835	29.0923
332	-88802.2	19124	107926	-39139.7	69580.8	108720	-85093.4	30166.1	115259	-4798.02	94590.6	99388.7	112921	0.123371	33.8714	111984	0.162372	31.0672	125277	0.153986	32.106	92141	0.131445	34.2195
333	-84244.3	15260	99504.2	-44437.5	62003.5	106441	-83256.9	29548	112805	10952.4	134273	123320	96642.5	0.136971	31.5803	122785	0.16038	25.2488	114329	0.154471	34.4595	145741	0.15655	30.7104
334	-99879.4	24188.3	124068	-32579	70239.8	102819	-80973.2	30933.2	111906	233.579	110500	110266	148574	0.134237	32.5607	106992	0.111708	32.8248	124851	0.119463	33.0348	116530	0.151772	31.6084
335	-91015.6	17540.4	108556	-28746.9	103013	131760	-97677.5	37120.5	134798	5979.67	126536	120556	118179	0.150012	29.6846	164839	0.148668	31.2465	146642	0.201558	33.7516	136808	0.165418	30.8305
336	-101060	22816.5	123877	-47419.3	58835.6	106255	-84618.3	27411.3	112030	26237.6	154115	127878	136813	0.164432	33.3543	107474	0.196235	27.3721	117326	0.1682	31.1511	151015	0.137463	34.0176
337	-94618.2	20516.3	115134	-27842.1	108929	136771	-93987.6	39646.4	133634	4047.55	118445	114398	124438	0.147502	32.9744	165524	0.160458	32.9043	153275	0.16327	34.4884	134155	0.142886	29.4299
338	-105080	26648.3	131728	-37546.9	66041.7	103589	-88320	37948.7	126269	-12821.7	82296.3	95118	166993	0.135841	31.9156	94082.6	0.157529	35.0977	142178	0.140131	35.588	89541.2	0.133334	30.6363
339	-101623	22543.9	124167	-38164.2	58760.6	96924.9	-79375.7	24055.5	103431	14662.6	128788	114125	133760	0.174435	33.7081	87615.3	0.134652	33.5333	100655	0.155086	31.8652	125396	0.123202	34.235
340	-104449	27737.2	132186	-42413.8	71004.9	113419	-90726.6	35705.1	126432	1238.99	114626	113387	166485	0.125924	33.321	115998	0.191118	30.6061	154136	0.149725	30.8862	126714	0.15335	30.1535
341	-98692.9	23553.4	122246	-32750.8	94714.1	127465	-84554.3	30632.7	115187	-9214.56	103217	112432	148497	0.130591	31.7224	142151	0.171373	33.3146	121511	0.153043	33.6131	128410	0.173499	26.7937
342	-81384.1	14385.2	95769.3	-29090.9	93755.8	122847	-90311.9	37840.2	128152	5106.85	124499	119392	91461.7	0.123024	31.4562	136915	0.147696	34.2386	150007	0.146336	33.634	135133	0.163881	30.7104
343	-96102.7	20354.3	116457	-33825.2	80878.5	114704	-100678	46630.8	147309	-1981.13	106067	108048	123458	0.16201	32.9736	135492	0.136669	29.8463	183402	0.160235	33.9007	103859	0.163158	34.0419
344	-84162.8	16992.7	101155	-34473.4	72048.1	106522	-73740.2	19299.5	93039.7	-3604.73	97812.9	101418	98800.4	0.115617	34.3981	121842	0.121063	29.5663	79916	0.144652	32.1997	104241	0.125347	31.2777
345	-99185	20030.3	119215	-18240.1	110443	128683	-82711.3	26976.4	109688	10821.5	128863	118041	137624	0.170084	29.1087	161509	0.109682	34.191	111665	0.160947	32.2112	123515	0.156581	34.7765
346	-85037	14804.5	99841.5	-38579.2	69579.6	108159	-83539.7	25333.8	108874	8507.75	131552	123044	89063.5	0.162642	33.2449	111658	0.157821	31.1574	115003	0.16824	29.3718	133632	0.175455	32.8144
347	-89051.5	16667.2	105719	-39344	74121.9	113466	-79844.6	23447.3	103292	-7780.49	98946.6	106727	98302.9	0.169245	33.9098	139015	0.148603	26.6597	102929	0.158185	30.3735	109947	0.163695	29.9981
348	-96188.2	22972.8	119161	-36847.4	73075.5	109923	-89015.9	44079.5	133095	-4275.4	102522	106797	120648	0.144788	38.0822	118572	0.148755	30.8149	182418	0.101831	32.2187	94753.4	0.178106	36.0661
349	-96512.4	18689.8	115202	-31768.5	85489.9	117258	-75694.9	22351.7	98046.5	32299.7	159370	127071	120949	0.18252	30.9054	152908	0.122731	27.9547	96680.8	0.129263	30.8254	159591	0.114042	33.2871
350	-97907.5	21654.9	119562	-31324.1	91851.6	123176	-84857.4	27965.9	112823	-1898.45	106571	108469	128799	0.159207	33.6258	145103	0.14819	31.6505	122087	0.162084	30.542	111337	0.154474	31.9064
351	-106559	25615.1	132174	-34910.4	77878.6	112789	-86478.1	32288.8	118767	7868.37	127489	119621	157977	0.159494	32.4289	124142	0.145822	31.3666	140027	0.142603	30.7454	138141	0.154751	30.7631
352	-94208.6	19491.8	113700	-33931.7	86069.8	120001	-79322.3	25103.2	104426	-4632.4	103839	108472	123891	0.153117	31.4662	123772	0.17144	34.7694	106691	0.142539	31.3719	109563	0.165306	31.5919
353	-107986	28142.3	136128	-39208.6	54871.1	94079.7	-89656.5	35422.6	125079	-8012.84	93382.5	101395	154779	0.155685	36.3645	85848.8	0.126934	31.958	147460	0.149885	32.0292	100481	0.144513	30.9785
354	-105679	24735.7	130414	-33758.9	86028.4	119787	-81175.7	26403.6	107579	-8919.95	94081.6	103002	154868	0.162695	31.9443	139841	0.150357	30.7593	108426	0.153353	32.4688	108930	0.145911	28.7897
355	-106988	24044.2	131032	-37775.4	72816.2	110592	-87814.6	33256.5	121071	16072.4	139467	123394	169698	0.160264	28.3376	113847	0.161941	31.9799	131233	0.159885	33.7888	144750	0.146171	32.1166
356	-117375	32943.7	150319	-21457	129673	151130	-83062.6	25140.3	108203	3624.47	112934	109310	208187	0.137782	31.6482	193454	0.157901	33.5153	108174	0.175046	30.9875	112489	0.141507	33.4653
357	-89296.1	19413	108709	-39542.8	55989.4	95532.3	-80905.7	27206.1	108112	25133.7	159798	134664	121563	0.116287	31.9391	84442.9	0.139628	33.1523	121725	0.132183	29.8006	159044	0.161283	33.4913
358	-95139.2	21874.1	117013	-37691.2	64567.3	102259	-77594.6	20722.8	98317.4	8305.8	123814	115508	124611	0.140583	35.108	104126	0.13664	31.0043	93666.2	0.159503	29.4988	121043	0.152754	34.0963
359	-92450.4	16884.8	109335	-35033.9	80422.8	115457	-89235.2	33451.9	122687	-11663.9	92272.5	103936	112392	0.176335	30.0462	128478	0.151764	31.2983	143226	0.15596	31.1413	94389.2	0.184681	32.5858
360	-98245.1	22093.9	120339	-32962.4	73644.5	106607	-87054.2	34876.6	121931	887.569	108417	107530	155554	0.131171	28.4067	116900	0.120082	31.4989	154832	0.127116	30.0339	108494	0.144188	33.3097
361	-88578	17648.7	106227	-38671.4	71010.7	109682	-78491.6	25680	104172	6097.34	128582	122484	105607	0.143761	33.4233	118176	0.155952	30.0444	95376.8	0.148721	35.8997	136145	0.175378	31.4816
362	-98083.5	22673.1	120757	-39797.2	71741.3	111539	-90724	34265.5	124990	8626.65	125267	116640	132046	0.148914	34.3412	110560	0.180181	32.4445	143898	0.163694	31.7499	127968	0.149549	32.6297
363	-111716	31421.6	143137	-28167	91342.8	119510	-82589.6	29927.9	112518	32372.8	172891	140518	183697	0.133628	34.2103	140096	0.129136	32.6	117136	0.143992	34.0664	179856	0.150904	32.0425
364	-97294.6	23166.1	120461	-36518.8	74467	110986	-84638.8	27912.4	112551	11037.4	128013	116975	153178	0.120001	30.2474	110366	0.163141	33.7362	125907	0.155573	29.5589	130826	0.141848	32.6166
365	-111334	29890.5	141225	-22469.1	108339	130808	-84276	27906.6	112183	-8366.49	91929	100295	186273	0.137951	32.0932	160977	0.129779	33.6504	125907	0.152707	29.5527	89638.8	0.155128	34.185
366	-88001.3	14942.8	102944	-36600.9	85903	122504	-83254.2	27061.2	110315	3943.28	111927	107984	101221	0.171027	29.5249	142632	0.166901	30.1134	122036	0.151486	29.5663	114683	0.130167	32.5323
367	-98308.8	20429.4	118738	-33641.4	80550.1	114192	-85229.6	29970.7	115200	13102.3	129577	116475	141894	0.155979	28.7953	121419	0.149643	33.1704	133146	0.146398	30.0129	122546	0.143091	35.2457
368	-95195.6	19684.9	114881	-41170.1	54727.5	95897.6	-80047.9	25197.8	105246	7968.81	132920	124951	123604	0.159896	31.8517	89148.2	0.143433	30.6947	101407	0.15681	33.1308	140333	0.177419	31.5726
369	-95373.7	22307.5	117681	-21790.2	126608	148398	-80440.3	28267.8	108708	8764.49	125497	116733	136076	0.127276	32.7869	189730	0.154678	33.3652	111887	0.136483	33.6861	132860	0.144162	31.4861
370	-82454.8	14231.3	96686.1	-38555	84896.2	123451	-93657.8	36232.1	129890	-2910.6	101854	104765	93235.5	0.133818	30.5276	140436	0.17984	30.2259	144059	0.179325	33.5344	108191	0.139257	31.3809
371	-81695.1	14539.2	96234.3	-43901.5	60949.8	104851	-82597.9	29714	112312	-16225.3	81751.1	97976.4	94145.1	0.121185	30.8867	101074	0.184315	30.1511	137422	0.123315	28.8299	93646.7	0.159953	29.0991
372	-108274	25313.5	133587	-33482.3	80106.3	113589	-83393.5	29289.5	112683	4722.37	129787	125064	153731	0.17702	32.9321	122041	0.145758	32.8194	123330	0.145004	31.6652	135659	0.192063	31.8903
373	-102518	23776.4	126295	-33759.4	91295.3	125055	-74257.5	20323.3	94580.8	10832.9	134282	123449	158239	0.145317	30.0512	134677	0.17568	33.8942	93125.5	0.126025	29.098	133919	0.17131	33.4238
374	-107538	25806.3	133345	-25741	110307	136048	-81947.8	22251.6	104199	15379.2	142105	126726	149371	0.173962	34.5534	160557	0.156626	34.3513	97884.6	0.191895	30.3099	138058	0.171019	34.3106
375	-107801	26009.6	133810	-31318.2	90664.1	121982	-89730.4	34012.7	123743	11875.3	131609	119733	156565	0.166348	33.2253	137861	0.151625	32.8823	147590	0.153438	30.7273	144231	0.139477	30.4163
376	-88945.5	18016.2	106962	-22988.4	98653.4	121642	-95496.3	42009.6	137506	-16598	78160	94758	104396	0.145431	34.515	143482	0.115472	34.3784	172935	0.148877	32.3895	85837.4	0.150956	30.352
377	-84974.4	16756.1	101731	-35677.3	72643.8	108321	-81280.7	23506.5	104787	-6011.7	94667.1	100679	105397	0.118327	31.7961	110925	0.146515	32.7445	111953	0.158086	27.9955	94080.8	0.142177	33.5411
378	-98845.3	22435	121280	-26979.2	94177.2	121156	-81934.3	25207.5	107142	18228.6	140921	122693	138914	0.14875	32.3006	134674	0.136038	34.9648	118592	0.149966	28.3407	136763	0.146034	34.3468
379	-89527.1	18781.2	108308	-31020.4	88277.9	119298	-84169.3	26940.8	111110	2721.2	118885	116164	117610	0.127531	31.9382	131280	0.14787	33.622	107800	0.180352	33.3219	112450	0.184868	35.2408
380	-123189	33120.1	156309	-38860.6	62281.5	101142	-85340.1	31511.6	116852	-2792.87	102693	105486	189914	0.180724	34.8792	96774.9	0.147293	32.1785	126578	0.15081	33.1933	101988	0.152057	33.5638
381	-102006	25651.4	127657	-35776.4	71807.9	107584	-83348.7	26463.3	109812	-2153.46	104518	106671	147389	0.139818	34.8076	110624	0.144032	32.4558	106753	0.175926	33.0524	110576	0.145466	31.5072
382	-86615.6	17963.2	104579	-26746.6	119645	146392	-81356.8	25616.8	106974	-3412.24	106056	109468	110294	0.11701	32.5733	188697	0.163343	31.7031	109230	0.156284	31.2696	112080	0.163892	31.5417
383	-91012	18310.6	109323	-38381.6	60077.7	98459.4	-81734.4	27701.1	109436	728.714	119778	119049	118677	0.142861	30.858	90779.6	0.139607	33.0899	115038	0.145636	32.1065	140390	0.166508	28.4392
384	-98774.5	21395.5	120170	-34356.7	86721.2	121078	-81029.8	25180.3	106210	35571.9	173188	137616	134080	0.161336	31.9146	135297	0.162385	32.0483	122338	0.138055	27.4434	181277	0.133165	31.846
385	-106978	23470.7	130449	-40741.9	59190	99931.9	-80719.9	25172.1	105892	-2964.36	103844	106808	154352	0.179854	30.4118	94152.7	0.15496	31.433	105722	0.156847	31.7462	111372	0.147673	31.0803
386	-97741.5	20598.9	118340	-35631.1	78456.5	114088	-82723.9	31208	113932	1619.54	109553	107934	132602	0.161352	31.0686	123537	0.15471	31.7543	124675	0.13294	33.3754	112454	0.139338	32.4736
387	-86337.6	17124.3	103462	-33373.3	72358.1	105731	-81821.2	25532.4	107354	26888.9	148094	121205	97306.9	0.13839	35.1964	105918	0.130341	34.1577	111676	0.157271	30.4838	138709	0.116024	35.5887
388	-89503.5	17328.9	106832	-42831.8	62087.1	104919	-100145	46438.6	146584	1617.53	107718	106100	110323	0.148904	31.4148	112437	0.161231	27.6097	183939	0.157218	33.6622	108120	0.133622	33.2092
389	-93741.3	21283.6	115025	-36663.1	64956	101619	-88400.5	34189.5	122590	3521.23	120284	116762	129387	0.129153	32.8993	92653.7	0.144561	35.0531	158928	0.133753	28.6835	139514	0.149954	28.7386
390	-87135.3	17878.8	105014	-36385.4	77583.8	113969	-95277.9	43030	138308	23640.4	151834	128194	102487	0.131817	34.8897	123664	0.157121	31.3687	185134	0.136051	30.9901	163926	0.133203	30.8745
391	-84142.8	13514.5	97657.3	-30390.6	88737.1	119128	-82261.1	27885.4	110147	5040.98	115510	110469	90080	0.1652	30.0055	132925	0.143029	33.3786	113738	0.151391	32.6897	119968	0.135192	32.0946
392	-107984	25623.2	133607	-37099.5	82316.6	119416	-78867.4	22025.3	100893	25509.7	146110	120600	152159	0.174908	33.6795	129938	0.173243	31.6753	104757	0.150621	28.0335	133940	0.120575	36.362
393	-107406	27759.9	135166	-36944	80340.2	117284	-82956.2	34761.5	117718	-8416.53	102689	111106	185680	0.12871	29.9008	123152	0.173502	32.6183	143488	0.108873	32.3014	112637	0.187586	30.3894
394	-89234.9	16849.8	106085	-42575.1	70025.3	112600	-79462.6	24657.3	104120	-14355.9	90839.8	105196	115613	0.143913	29.1486	122513	0.178273	28.5787	106835	0.14505	30.7729	98071.9	0.195456	30.8752
395	-96262.3	22639.7	118902	-36119.4	70949.5	107069	-83813.2	27798.8	111612	-4616.79	102516	107133	128915	0.138662	35.1235	110213	0.143787	32.1875	121086	0.155261	30.6105	117932	0.145966	28.9761
396	-88811.1	15991.2	104802	-38005.7	54849.7	92855.3	-90106.4	33689.7	123796	-9824.47	92245.7	102070	108042	0.15802	29.6017	89638.6	0.108028	30.5949	136835	0.169033	32.8276	97815	0.159225	31.4354
397	-83130.6	14959.3	98089.9	-37729	66075.7	103805	-88497.8	30303.4	118801	-425.794	102580	103006	104293	0.119129	28.6871	104728	0.143417	31.5463	128325	0.176502	31.4862	101275	0.12901	33.7629
398	-94941.4	20593.1	115535	-23458.7	118971	142429	-79077.4	22038.1	101115	19491.5	143309	123818	128445	0.144819	32.0652	199569	0.136279	29.807	92008.3	0.173727	31.9364	150849	0.134578	31.6673
399	-102928	25259.3	128187	-34373.3	91882.7	126256	-86273.4	29340.8	115614	-2343.63	105215	107558	139880	0.156716	36.1157	157582	0.155904	29.154	118690	0.174793	32.9607	105712	0.158351	33.1764
400	-89953.9	19068.7	109023	-36112.3	73265.1	109377	-82070	25120.6	107191	-11457.2	84458.1	95915.4	112887	0.134101	33.7839	125470	0.135473	29.1962	109904	0.16332	30.4759	86049	0.139637	32.7171
401	-103742	24353.5	128096	-37930.6	79422.2	117353	-79125.2	26881.5	106007	-6491.6	84857	91348.6	140208	0.168619	34.7392	119842	0.182697	33.1363	107190	0.134506	33.4378	86943.6	0.0841456	32.5333
402	-109765	25106.5	134872	-35994.8	74812.5	110807	-89688.6	37963.5	127652	-6352.92	101068	107421	163636	0.176683	30.6858	123252	0.143236	30.3495	157943	0.134777	32.0483	102739	0.175052	32.7912
403	-97702	22065.4	119767	-33695.8	79642.5	113338	-76118.7	20451.3	96570	6262.51	118598	112336	133269	0.149244	33.1139	127435	0.139444	31.2483	83420.3	0.162486	32.6879	129356	0.131852	30.5611
404	-94066.2	18566.6	112633	-27176.6	95341.2	122518	-82563.2	28093.5	110657	8230.8	139977	131746	126806	0.15577	29.2834	147332	0.12964	32.3558	121750	0.14334	30.7663	157282	0.186545	29.6658
405	-99520.8	20988.6	120509	-23658.2	104070	127728	-84522.1	30440	114962	7301.97	121020	113718	122261	0.186366	34.3341	151418	0.13173	34.3652	118557	0.157126	34.2338	121890	0.14465	33.0956
406	-96342.3	20607.8	116950	-37218.6	69453.4	106672	-76224.9	24901.8	101127	25763.4	157707	131944	125312	0.159501	32.8903	104566	0.15491	33.2103	101055	0.120501	32.8557	160213	0.147478	32.812
407	-87726.7	16890.6	104617	-36136.5	72534.9	108671	-79853.5	27482.1	107336	256.213	104390	104134	122956	0.122719	27.4744	107393	0.155102	33.7707	105826	0.14123	34.6254	101062	0.134471	34.4308
408	-90656.1	19525.9	110182	-42300.2	82961.7	125262	-105735	50203.4	155938	686.565	109050	108363	120159	0.128023	32.5001	137506	0.203875	30.1665	224161	0.148345	29.8615	112531	0.144551	32.3022
409	-87632.2	18346.7	105979	-36819.4	69321.7	106141	-92862	39894.2	132756	6634.68	116119	109484	103404	0.130929	35.4856	109841	0.143236	31.5554	164505	0.144779	32.3347	123028	0.122175	31.4614
410	-99173	21814.6	120988	-36016.7	76324.6	112341	-82629.6	28609.9	111239	23815.4	153101	129285	137580	0.157083	31.7119	122433	0.150548	31.17	123714	0.14021	30.8344	160287	0.140404	31.839
411	-95693.5	19266.8	114960	-25023.6	97353.7	122377	-86431.8	26502.9	112935	-9869.76	96302.4	106172	123399	0.167585	31.227	134307	0.133674	36.2429	114179	0.191371	30.9489	112052	0.163535	28.6482
412	-87999.9	16507.2	104507	-33017.1	87453.3	120470	-83260.4	30180.8	113441	-2796.74	106376	109172	107902	0.145926	30.5966	135206	0.155295	32.3408	112789	0.154742	35.6782	108153	0.166123	32.7854
413	-86683.6	15302.6	101986	-32120.4	98316.5	130437	-81685.1	26417.1	108102	-1318.02	107322	108640	95698.9	0.163366	31.9808	157386	0.162223	31.2342	105321	0.162668	33.4433	101052	0.169409	35.4015
414	-109150	28057.6	137208	-44458.5	52894.7	97353.2	-86064	30589.5	116653	-8218.02	88774.8	96992.8	175252	0.144624	32.0196	95932.8	0.158015	27.5686	130988	0.153606	31.1372	95958.2	0.121451	30.838
415	-103342	23282	126624	-31557.6	98409.7	129967	-76605.2	25212.3	101818	-1927.09	103032	104959	141903	0.171336	32.8141	155062	0.161325	31.7323	102696	0.121272	32.7339	96669.3	0.153802	35.5272
416	-93724.1	18566.1	112290	-26088.1	112170	138258	-85170.1	31615.1	116785	8978.29	131030	122052	116303	0.1669	31.9269	167064	0.158179	33.5708	127202	0.148462	33.1391	141091	0.16038	30.9564
417	-104612	25487.9	130100	-37258.5	70422.4	107681	-91006.3	32718.6	123725	941.829	121380	120438	146135	0.159968	34.8827	108433	0.154222	32.4729	142939	0.170374	30.5199	120987	0.200277	33.4415
418	-85628.7	15788.1	101417	-35807	65177	100984	-95203.9	38529.5	133733	19085.5	143006	123921	100104	0.140789	31.5432	106111	0.119201	30.7117	152940	0.174013	33.59	141169	0.14525	33.767
419	-99827.5	22917.5	122745	-32157.3	101613	133770	-79524	25922.7	105447	23961.5	165435	141474	138928	0.152331	32.992	150824	0.180454	33.686	105631	0.143293	32.7212	173991	0.175765	31.6941
420	-84072.4	14625.2	98697.6	-28054.3	93078.9	121133	-77080	23231.3	100311	6695.53	129210	122515	98197.5	0.139517	29.7873	147592	0.127695	31.5326	109458	0.12415	28.2986	132984	0.178198	32.3873
421	-83425.5	15405.6	98831.1	-33748	95269.8	129018	-77808.8	21848.1	99656.9	6216.82	113037	106821	93066.8	0.131871	33.1066	143010	0.17926	33.3088	93283	0.158433	31.2285	114052	0.117442	33.0368
422	-105465	24553.1	130018	-43505.5	56968.6	100474	-79373.2	27575.7	106949	23701.3	141972	118271	148941	0.16896	32.9704	105122	0.154514	27.0964	119120	0.121174	30.8659	122505	0.124074	38.6303
423	-98931.1	22046.1	120977	-36519.3	72705.3	109225	-75163.7	20986.9	96150.6	-4889.03	98599.9	103489	122518	0.172529	35.9884	112305	0.152486	32.3696	84330.7	0.14729	33.182	103691	0.143459	31.6969
424	-82713.6	13659.7	96373.4	-44157.1	54909.5	99066.6	-88820.3	32715.6	121536	15951.6	139051	123099	90730	0.146665	30.1107	91961.1	0.172517	29.8548	134722	0.164547	32.3784	147188	0.142687	31.4904
425	-92687	19294.7	111982	-24006.4	111433	135439	-79579.6	27345.2	106925	1415.56	118468	117052	127150	0.138776	30.3495	173285	0.138359	32.1529	114591	0.128436	31.8178	127538	0.171056	30.9629
426	-93376.5	21430.9	114807	-35695.9	79482.4	115178	-83371.6	27797.7	111169	16263.6	143641	127378	119843	0.135165	35.7649	124054	0.158722	32.0354	110440	0.166233	33.5601	151881	0.156374	31.5251
427	-91430.9	17957.2	109388	-32476.3	75734.3	108211	-97213.2	41740.3	138954	626.832	116760	116133	106916	0.1658	33.5911	113190	0.128955	33.4544	164631	0.167361	33.8052	127963	0.167754	30.4151
428	-97026.9	21830.3	118857	-34885.2	81485.4	116371	-92611.6	41121.5	133733	-2315.2	111072	113387	126516	0.153732	34.5098	124720	0.159404	32.6672	163348	0.141767	33.5656	114609	0.179881	32.3045
429	-89889	17250.4	107139	-34051.1	86980.9	121032	-88449	36815.6	125265	-13442.1	81521.5	94963.7	108589	0.155555	31.7718	125351	0.173868	34.695	151135	0.135178	32.4793	77621.5	0.155148	35.0082
430	-103126	27236.6	130363	-32547.1	89732.9	122280	-94495.1	42322.4	136818	9530.63	124096	114565	161173	0.124976	33.7981	149626	0.144804	29.9856	162783	0.151371	34.6657	130048	0.134204	31.8078
431	-92666.6	19161.5	111828	-31081.3	87111.7	118193	-77089.9	23088.1	100178	16158.7	141990	125832	123687	0.143573	30.9838	127049	0.148683	34.2826	103142	0.132311	29.8464	146862	0.154939	32.2277
432	-106250	24399.4	130649	-34176.9	81117.3	115294	-91448.8	36045.9	127495	9802.67	126809	117006	159701	0.163451	30.5564	120955	0.156989	33.5321	147103	0.16102	32.6718	133746	0.141983	31.6043
433	-111085	25857.9	136942	-38320.5	76235	114556	-90036.1	39252.5	129289	-1988.82	110484	112473	159575	0.184739	32.4085	117659	0.175856	32.3967	148123	0.143158	35.3333	124620	0.159671	29.5525
434	-86506.2	15761.5	102268	-33828.1	87392.1	121220	-84498.8	27701.5	112200	2680.48	117434	114753	103801	0.144485	30.3688	137709	0.158139	31.7307	120508	0.161964	30.6496	121353	0.163668	32.2568
435	-94227.2	20525.3	114752	-34708.7	71612.4	106321	-88322.7	30373.9	118697	3343.6	117523	114179	115622	0.15529	35.5042	101022	0.146185	35.4441	122899	0.182679	32.9528	114638	0.16799	34.1722
436	-84315.9	13623.8	97939.7	-39257.7	60351.9	99609.6	-82244.9	28573.6	110818	6499.04	130711	124212	85259	0.175291	31.9586	96358.8	0.142038	31.3163	127085	0.133559	29.9784	140973	0.176594	30.907
437	-103273	25723.5	128996	-32874	75055.6	107930	-83615.3	29303.4	112919	-12401.1	83594.6	95995.7	160433	0.135897	32.0677	118209	0.123974	31.747	120369	0.150376	32.4596	88322.6	0.140211	31.549
438	-106862	24208.7	131070	-44406.4	44856.2	89262.6	-79614.3	26239.2	105854	1417.31	109635	108218	167675	0.160465	28.8757	81482.9	0.136072	27.525	105012	0.143992	33.3158	102780	0.154952	35.5567
439	-95043.7	22659.4	117703	-34249.7	79155	113405	-76919.2	26406.5	103326	1447.48	112263	110815	145572	0.114289	31.1316	118585	0.152466	33.3749	95354.1	0.129728	36.9241	108998	0.161905	34.3316
440	-97706.6	22190.1	119897	-32005.7	79978.4	111984	-94973.2	36180.3	131154	-2314.94	100070	102385	145114	0.136234	30.5829	110497	0.147044	36.1903	141644	0.191791	34.0575	101358	0.131034	32.9099
441	-115810	30900.3	146711	-30388.6	90043	120432	-89637.6	30411.4	120049	32314.3	172822	140508	189761	0.153683	32.5677	128035	0.153575	35.1633	127062	0.186944	31.9124	167773	0.161846	34.3365
442	-88617	17060.5	105677	-24759.5	107402	132162	-79930	25346.2	105276	-9387.41	87638.3	97025.7	116262	0.135982	29.3483	172591	0.131604	31.1148	105016	0.149828	32.1809	96879.4	0.124546	30.1537
443	-95783.5	19634.6	115418	-39981.7	62736.4	102718	-97735.3	38659.2	136394	11535	137518	125983	131107	0.155612	29.9519	102572	0.152117	30.5817	186198	0.156295	27.6833	130529	0.186904	35.1181
444	-106214	24589.5	130804	-21702.7	111332	133035	-82341.3	28150.9	110492	21669.2	154964	133295	157296	0.164517	31.2654	162080	0.133403	34.345	115266	0.149313	32.5635	159716	0.162119	32.3415
445	-85245.1	16129.1	101374	-34490.5	94766.4	129257	-79642.5	28904.1	108547	4081.17	129190	125109	93221	0.143412	34.6039	152684	0.171117	31.0336	119228	0.119609	32.3235	135703	0.193795	31.7335
446	-97815.3	20541.6	118357	-33096	82486.4	115582	-84875.1	29766.7	114642	-5226.97	98375	103602	125598	0.171394	32.7102	135809	0.1369	30.3686	120980	0.158752	32.8061	102138	0.14748	32.1054
447	-135252	44062.6	179315	-32697.3	78955.8	111653	-91102.2	43911.6	135014	-3618.22	105084	108703	267139	0.132674	32.9885	121558	0.135147	32.4766	173275	0.119567	33.7895	104677	0.171264	33.463
448	-91918.8	17177.1	109096	-30542.5	93431.7	123974	-89447.3	32220.9	121668	20567.1	146025	125458	109038	0.174203	31.5066	153489	0.140149	30.436	138146	0.166201	31.0984	142217	0.147914	34.2259
449	-97093.7	20547.4	117641	-8527.7	131408	139936	-81436.5	25139.8	106576	27888.9	175637	147748	117599	0.176866	34.945	194776	0.0949028	33.7332	108821	0.159065	30.8027	166906	0.200443	35.0769
450	-98667.5	20881.2	119549	-30552.4	77618.8	108171	-90503.7	37831.3	128335	68830.9	230290	161460	143195	0.153911	29.1648	124883	0.109021	31.0766	149153	0.148481	33.8188	211262	0.137029	36.3357
451	-84942.7	13740.3	98683	-30658.4	96817.6	127476	-77995.9	25363.5	103359	94.3329	107792	107698	88301.8	0.175029	31.1212	144856	0.160989	33.4185	109586	0.125878	30.8599	115396	0.138827	31.1369
452	-91919.4	20539.7	112459	-37219.8	70018.9	107239	-85758.2	31103.4	116862	-17671.8	82362.9	100035	119851	0.130434	34.2755	103702	0.158939	33.7597	124384	0.157926	33.3413	98213.7	0.171396	27.9536
453	-120810	30599.3	151410	-29440.1	90829.4	120270	-98021.8	40469.7	138492	-11375.9	96318	107694	192512	0.179024	31.7896	150810	0.126702	30.1139	171674	0.167672	31.4315	101045	0.196358	31.7741
454	-90413.7	17725.3	108139	-19808.6	137918	157727	-82712.6	28909.9	111622	12529.8	129505	116975	110885	0.152784	31.9705	215677	0.153102	31.9733	124581	0.139098	30.9409	142650	0.126603	30.2617
455	-91480.3	15426.5	106907	-26884.6	100799	127684	-76907.1	22752.5	99659.6	2517.76	115736	113218	111839	0.181572	27.5868	140089	0.153741	35.977	92213	0.147224	32.8984	104097	0.181491	37.0604
456	-99139.5	23345.9	122485	-42248.4	62235.3	104484	-82494.6	25785.7	108280	-5052.27	91568.1	96620.4	143809	0.139397	32.4678	99826.3	0.176497	31.1718	108289	0.167629	31.7492	99986.3	0.103521	30.5269
457	-84721.3	16723.2	101444	-39419.1	65895.3	105314	-86436.9	34158.5	120595	7165.13	124749	117584	99213	0.123483	33.7116	95109.5	0.174743	34.6418	136348	0.141577	33.4033	133392	0.151838	31.1736
458	-111364	26471.9	137836	-32478.5	76929.6	109408	-79812.6	27137	106950	9526.81	127786	118259	168763	0.1727	31.3717	115176	0.13194	33.3967	117206	0.128149	30.8709	139741	0.142527	30.4816
459	-84867.8	16042.3	100910	-38524	64553	103077	-87319.3	36967.8	124287	22756.6	149940	127183	106839	0.122414	30.0307	93844.8	0.160409	34.3935	136390	0.141136	36.1392	157285	0.136416	31.7767
460	-105819	26632.8	132452	-20691.3	111406	132097	-78238.1	21661.6	99899.7	23272.4	161385	138112	151386	0.154834	35.1852	171976	0.120059	32.3901	89662.9	0.170311	32.2119	177222	0.161212	30.3545
461	-95236.2	20808.7	116045	-22820.6	110032	132853	-75009	20004.2	95013.2	496.857	111194	110697	120176	0.155442	34.6303	158075	0.139741	34.8038	83450.4	0.150915	31.9618	113463	0.157631	32.6666
462	-91323.4	19838.5	111162	-30041.7	92022.7	122064	-97301.2	35181.5	132483	19338.6	147737	128398	122745	0.128217	32.3248	148531	0.136712	30.9775	149654	0.199307	31.3447	143506	0.163097	34.316
463	-88749.2	18842.7	107592	-47468.6	54690.6	102159	-86592.6	37180.2	123773	-9186.3	94403.5	103590	111799	0.126651	33.7083	94635.3	0.201477	28.8955	150861	0.122312	32.8604	106350	0.153972	29.5888
464	-95007.6	20537.7	115545	-26105.5	94277.1	120383	-89570.6	34676	124247	-9283.89	91162.8	100447	126466	0.148046	32.4794	137284	0.127452	34.3365	140977	0.157933	32.7959	93151.1	0.153644	32.6219
465	-87637.4	17223.5	104861	-34270.4	80516.3	114787	-99027	39468	138495	22883.8	150710	127827	108863	0.134728	31.6423	120404	0.155988	33.436	166923	0.180466	31.5259	144294	0.151378	34.8157
466	-93600.6	19023.3	112624	-39298.5	57141.4	96439.9	-77331.9	21042.9	98374.8	9109.33	124116	115006	119035	0.158192	31.9625	93406.3	0.12978	30.5875	87204.1	0.167086	32.1742	133242	0.134248	31.0502
467	-94893	20736	115629	-40608.5	77641.7	118250	-79186.7	25552.3	104739	12466.8	134656	122189	125189	0.147058	33.1274	122520	0.193294	31.6854	104452	0.142863	32.6177	144805	0.148869	30.9972
468	-86941.8	17097	104039	-39203.2	59159.4	98362.6	-76242	24180.8	100423	8038.42	122283	114244	108114	0.130397	31.6277	89899.1	0.145006	32.9032	93200.4	0.133419	34.5933	123536	0.143572	32.9951
469	-86172.9	16635.4	102808	-28429.9	95735.3	124165	-79532.7	22990.2	102523	-2066.17	115965	118031	107278	0.128549	31.0138	155736	0.131958	30.7365	104286	0.154597	29.3937	126799	0.186351	30.4852
470	-89169.5	16251.1	105421	-29375.3	101298	130673	-87870.3	34287.7	122158	20152.7	141076	120923	111014	0.154677	29.2775	162509	0.14939	31.1669	144969	0.142748	31.5356	124691	0.145567	37.7134
471	-94958.5	20647.6	115606	-34569.2	75388.7	109958	-97657.7	37786	135444	-2894.08	107531	110425	113629	0.163373	36.3421	114928	0.143711	32.7981	174298	0.168191	28.9053	110627	0.17025	32.4003
472	-90239.4	18737.4	108977	-34838	70778.7	105617	-98033.8	45674.7	143709	-10620.9	92454.3	103075	123526	0.127543	30.3376	110482	0.131066	32.0319	172648	0.156747	35.274	105447	0.156573	29.2262
473	-85852.1	16276.7	102129	-43147.8	58820.8	101969	-90722.4	34764.4	125487	20270.2	154266	133996	99426.9	0.139081	32.741	96864	0.173554	30.3626	132925	0.175944	34.8712	152981	0.175362	33.6134
474	-108831	27548.3	136379	-39456.2	69080.3	108537	-85782.7	25810	111593	1706.15	111771	110065	162422	0.157215	33.922	109132	0.167223	31.6499	122184	0.175411	28.1652	108560	0.157158	34.3194
475	-88562.6	15051.3	103614	-32143.6	93785.2	125929	-79169.3	24504.6	103674	-6197.9	97771.5	103969	104670	0.169716	28.7594	142989	0.162874	32.7946	107843	0.141447	30.2966	99771.2	0.156678	32.6652
476	-107893	27884.6	135778	-35466	85202.6	120669	-93877.3	40168.9	134046	-2771.05	106885	109656	180653	0.1343	30.8709	133528	0.167158	31.9043	166159	0.148898	32.2333	97590.9	0.187323	36.508
477	-95906.8	19804.8	115712	-31028.8	89281.3	120310	-84056.2	30478.1	114534	7217.71	122828	115611	129918	0.156676	30.4883	138023	0.144342	32.3429	141641	0.128139	28.6905	124217	0.152321	32.9607
478	-87269.8	17493.8	104764	-44037.4	57427	101464	-85436.2	31038.7	116475	5875.19	119311	113436	108467	0.129339	32.2564	94977.1	0.179032	30.232	129453	0.149421	31.9691	128355	0.139602	30.9846
479	-103285	23563.6	126848	-35278.8	91070.7	126350	-91288.1	38140.4	129428	-5912.68	94023.6	99936.3	146729	0.163391	32.1186	140989	0.177795	32.2971	147555	0.154705	34.4644	100209	0.128212	31.2758
480	-92288.4	19116.8	111405	-34821.8	64540.6	99362.4	-85204.9	29151.4	114356	6202.64	117392	111189	125129	0.139253	30.5553	92760.6	0.122305	34.7888	132603	0.148871	29.3118	118327	0.137853	33.07
481	-88905.2	18205.1	107110	-27926.5	82765.8	110692	-89420.7	35693.2	125114	28933.6	150983	122049	107848	0.13865	33.7605	119271	0.113711	34.6965	138581	0.157136	34.3416	145017	0.110155	34.7045
482	-83762.2	14094.1	97856.2	-32590	93595.3	126185	-73466.4	18960.8	92427.3	15235.5	142031	126796	82593.4	0.16855	34.1288	148781	0.158896	31.4541	78389.1	0.145418	32.2508	141925	0.167026	33.3584
483	-90018.8	17059.3	107078	-35633.5	59209.8	94843.3	-80217.7	26088.6	106306	21484.7	155886	134401	109735	0.156855	31.0917	97532.5	0.0973154	30.3539	105691	0.149251	32.9117	155572	0.171575	33.4006
484	-88426.3	16283.4	104710	-40205.2	59599.2	99804.4	-85725.8	34119.4	119845	5864.09	117727	111863	99279.1	0.165149	32.8033	98567.4	0.14465	30.2327	129219	0.143986	35.2058	125791	0.134139	31.1964
485	-86785.4	16604.4	103390	-33658.3	100810	134469	-78836.6	24219.1	103056	20167.2	161061	140894	99395.8	0.145217	33.4107	169919	0.166647	29.6642	101858	0.147427	31.7031	167763	0.187527	32.0019
486	-97314.7	25169.1	122484	-43129.1	54847.2	97976.3	-77911.9	28174.2	106086	5164.74	113951	108786	144202	0.11372	34.9082	86425.8	0.171311	31.7308	121390	0.105227	30.9463	116700	0.129012	32.5483
487	-93374.3	18431.1	111805	-35607.2	73110.4	108718	-83268.8	26110.5	109379	7246.03	125596	118350	114630	0.167462	32.1576	114765	0.143035	31.8522	110667	0.170045	31.4584	137131	0.151226	30.5296
488	-96761.8	19664.2	116426	-37641.6	60236.1	97877.7	-86346.1	40280.5	126627	-4159.08	101889	106048	123657	0.17266	31.8044	95416.7	0.125897	31.5648	159913	0.107385	33.5853	103864	0.157302	32.6995
489	-88621.6	18668.7	107290	-31028.6	77811.7	108840	-86571.2	31052.6	117624	17069.6	144186	127116	113814	0.124817	32.8058	119220	0.119002	32.6335	130725	0.156614	31.6722	149306	0.156104	32.1903
490	-93965.7	20325.1	114291	-35190.1	85006.8	120197	-80470.1	25121.2	105591	-2538.76	97551.8	100091	127301	0.140561	31.9323	139462	0.157365	30.4766	100786	0.162218	33.2338	96419.2	0.122655	33.7249
491	-100273	24203.6	124476	-37205.3	62909.6	100115	-81982.9	27734.8	109718	-14035.4	82985.1	97020.5	147043	0.138206	32.9205	98400	0.131231	31.9663	113431	0.14979	32.601	87548	0.155478	31.5961
492	-105305	26347.8	131653	-26314.7	101168	127483	-82883.9	29812	112696	-6186.16	91679.4	97865.5	170821	0.135873	30.8485	149113	0.141851	33.9234	119546	0.143874	33.2502	94301.6	0.122572	32.4065
493	-92725.1	16450.7	109176	-38154.4	67966.2	106121	-85280.2	32413	117693	5150.88	128885	123734	110116	0.186416	29.8789	102496	0.159914	33.1557	138839	0.134896	31.1275	140820	0.177714	30.5084
494	-83486.3	16002.1	99488.4	-40320.4	68822.6	109143	-72969.1	21860.3	94829.5	-4902.82	102775	107678	92319.3	0.127136	34.6669	115675	0.164121	29.7482	86991.8	0.11421	33.5056	110131	0.160467	31.1068
495	-89074.5	19861.5	108936	-35975	64570.6	100546	-82303.4	25645.6	107949	15713.4	141513	125800	124819	0.107884	31.8245	91777.1	0.136345	35.178	108547	0.1659	31.5017	144330	0.158538	32.6828
496	-101122	21551.4	122674	-39558.3	69689.4	109248	-88725.5	33739.4	122465	-3335.27	102714	106049	134119	0.177634	32.1379	112189	0.166291	31.059	136551	0.159149	32.9443	109335	0.146926	31.3147
497	-93693.5	17197.9	110891	-40099.2	61019.5	101119	-83889.6	32793.5	116683	-12590.4	92017	104607	111612	0.185899	30.8174	90007.7	0.165119	33.8968	130594	0.131794	33.4815	104451	0.174131	29.3653
498	-104358	25045.6	129404	-32774.4	82841	115615	-84024.6	31208.1	115233	-13633.9	81328.9	94962.8	150980	0.156084	33.1773	122543	0.150542	33.8008	130629	0.136837	31.8542	92999.4	0.130175	29.1503
499	-86429.7	15953.2	102383	-28032.6	88126.8	116159	-86717.6	34245.7	120963	13271.3	130679	117408	97704.6	0.150755	32.6561	131578	0.124253	33.4883	131873	0.148289	34.625	129271	0.140024	33.6964
500	-91598.2	16550.3	108149	-31126	89591.3	120717	-84418.4	29898.3	114317	-5049.52	105306	110355	102360	0.188558	32.3375	137656	0.146558	32.5417	134123	0.139464	29.7224	106196	0.183684	33.054
501	-95758.3	19937.9	115696	-40018.3	69641.9	109660	-83732.3	31235.4	114968	-7285.54	102730	110015	125259	0.160255	31.8348	114090	0.167343	30.5205	126752	0.138645	32.8573	107871	0.185638	31.7445
502	-85775.9	14871.1	100647	-34343.2	95461.9	129805	-79833.1	28042	107875	-11649.5	85852.6	97502.1	96948.1	0.15635	30.6785	151562	0.173706	31.4928	114428	0.128804	32.6751	98127.6	0.133882	29.1636
503	-99332.8	26141.2	125474	-33318.8	83042.6	116361	-77420.9	21974.6	99395.5	820.17	115064	114244	153046	0.113982	34.1611	123069	0.155142	33.7383	94116	0.152461	31.1313	129018	0.156118	29.7281
504	-84226.5	14672.8	98899.3	-40701.8	75291.9	115994	-88068.8	34088.8	122158	-10178.5	87811.1	97989.7	95424.8	0.144687	30.7526	124842	0.181036	30.155	139446	0.150301	32.5945	98383.4	0.131855	29.7513
505	-89128.4	17650.1	106778	-34397.8	88235.5	122633	-89518	34467.9	123986	20167.2	144187	124019	106071	0.148309	33.2797	126855	0.179486	34.7782	137301	0.162284	33.4719	151248	0.133623	31.7771
506	-94821.6	21379.6	116201	-30496.1	103457	133953	-77498.9	26958	104457	8021.04	128804	120783	134529	0.131533	31.7845	175860	0.150561	29.4146	106658	0.11969	33.7002	131791	0.167699	32.5779
507	-80696.4	12637	93333.4	-39214.6	63715.9	102930	-81965.6	30144.6	112110	6882.12	121169	114287	79388.9	0.155089	31.8357	106046	0.144517	30.0415	118204	0.136801	34.0029	130057	0.139558	31.0555
508	-85229.6	14641.9	99871.5	-31303.4	78364.1	109668	-90451.1	35319.6	125771	24814.9	153138	128323	99126.3	0.149715	29.5419	104011	0.141702	37.6712	158332	0.144828	29.7431	160637	0.134029	31.7772
509	-91777.2	20721.2	112498	-41646.9	60767.1	102414	-83535.3	31779.1	115314	12511.2	126757	114246	119338	0.128283	34.7271	96548.1	0.168657	31.4699	118611	0.144972	35.7237	132314	0.12279	31.9336
510	-83047.5	15158.9	98206.4	-37097.2	88532.6	125630	-81554.1	24996.7	106551	-15922.1	77738.1	93660.2	91950.6	0.132044	32.9719	145614	0.17592	30.3997	104979	0.166461	31.7483	80551.5	0.148979	32.1691
511	-105498	24719.6	130217	-37499.3	72783.9	110283	-97239.3	40192.7	137432	-3842.36	101407	105250	139260	0.179742	35.5013	113640	0.159665	32.024	154304	0.182074	34.7302	105805	0.148388	31.9477
512	-110261	27462.2	137724	-32084.6	85913.7	117998	-74365.5	19470.5	93836.1	7534.66	116307	108773	160150	0.168917	34.2956	135795	0.142085	31.6335	91698.2	0.132264	28.311	115243	0.123709	33.6411
513	-106035	26469.4	132504	-37755.3	82849	120604	-83147.9	29697.8	112846	-4917.88	106417	111335	168079	0.14171	31.4963	138474	0.169222	29.915	128666	0.136024	30.7751	131921	0.152482	26.8891
514	-103619	23384.1	127003	-28161.5	114762	142924	-92382.9	41905.9	134289	7403.86	118803	111400	141972	0.172485	32.9419	183363	0.162496	31.2938	180731	0.125419	30.9158	124089	0.129354	31.9135
515	-82830.5	14019.9	96850.4	-36048.9	74789.7	110839	-80984.2	26713.1	107697	-6416.88	97593.8	104011	92025.6	0.141956	30.4695	125567	0.140935	29.7808	110170	0.148251	32.3297	94802.3	0.16595	34.3149
516	-100331	22277.7	122608	-36837.1	95992.3	132829	-89973.7	39081.1	129055	-13027.4	92280.1	105307	129039	0.172861	34.5285	150800	0.19288	31.8276	168553	0.125774	30.9149	101812	0.184659	30.2127
517	-93576.6	18661	112238	-35207.2	65691.5	100899	-86839.6	29661.9	116501	-10741	92423	103164	114057	0.168062	32.7224	91236.6	0.13488	36.0006	128026	0.165633	30.8916	94339.2	0.176059	32.6563
518	-94560.2	21197.2	115757	-25723.7	102574	128298	-78749	25830.6	104580	-4826.55	101001	105828	126493	0.139264	33.5152	146554	0.145092	34.9954	105892	0.135909	32.5243	105156	0.156091	32.0164
519	-93428.5	19518.2	112947	-33571	99938.1	133509	-85631	32287.5	117919	3666.71	111130	107463	124404	0.146003	31.3786	147718	0.188149	33.8273	132998	0.143773	32.3688	114297	0.128373	32.4096
520	-119744	34718.5	154462	-34008	74127.4	108135	-83260.3	24488.5	107749	1287.22	110789	109501	221578	0.132134	31.3375	129014	0.118783	28.7285	101349	0.190928	32.2166	109318	0.153907	33.7817
521	-91559.7	17191.8	108752	-40458	56867.7	97325.6	-81989.3	27249.8	109239	-6800.38	95429	102229	111278	0.167336	30.8989	86525.4	0.151918	32.8618	117716	0.145766	30.8648	107876	0.136014	29.4871
522	-95621	19618.9	115240	-38773	63808.9	102582	-82958.3	30956.1	113914	-7255.32	89219.2	96474.5	132649	0.152697	29.5801	101345	0.147323	31.481	116559	0.144928	35.4111	96314.3	0.114083	30.8778
523	-95348.3	20087.1	115435	-21205.7	114828	136033	-89444.8	31952.2	121397	1246.31	121275	120029	128012	0.15244	31.3833	165674	0.138057	34.6546	142454	0.161785	29.9064	137534	0.17346	29.3928
524	-89745.6	16061.3	105807	-37045	66647.3	103692	-76015.1	23219	99234.1	7020.83	122301	115280	109230	0.164217	29.4083	98833	0.147943	33.7171	102698	0.121993	30.1453	133791	0.140264	30.4707
525	-90336.2	17074.4	107411	-40302	74716.8	115019	-76858.3	24848.3	101707	-9004.53	89082.2	98086.7	115477	0.151674	29.5721	133378	0.164296	28.0095	99855.8	0.128471	33.1789	104325	0.121214	28.463
526	-93943.4	20831.3	114775	-39387.3	63907.7	103295	-75914.8	22978.7	98893.4	-6554.59	93803.7	100358	127048	0.136681	32.7927	102369	0.152333	31.2145	92408.5	0.135358	33.1552	102170	0.1306	30.6038
527	-93600	20883.5	114484	-37010.2	71449.6	108460	-86880.1	29940.8	116821	-4928.36	95628.6	100557	123359	0.137562	33.8581	119441	0.14223	29.9101	123105	0.171828	32.4285	97766.3	0.132292	32.6045
528	-86734.5	17246.1	103981	-34884.2	80924.6	115809	-74541	20417.4	94958.4	10180.8	126445	116265	111115	0.123669	31.0419	124695	0.157179	32.449	84326.7	0.142164	32.283	132084	0.139072	31.9103
529	-118748	32826.3	151574	-33319.3	82955.7	116275	-83890	28410	112300	20359.3	145746	125387	179748	0.167871	36.5248	134933	0.141183	30.7397	111938	0.166816	33.8401	143991	0.146244	33.7397
530	-106682	23189.2	129872	-31526.5	99642.2	131169	-73961.9	21134	95096	-7809.39	93032.4	100842	156776	0.176979	29.5826	144347	0.177355	34.5148	87115	0.128224	32.3465	99868.7	0.141025	31.0516
531	-87972.1	16167.9	104140	-39554.4	59389.7	98944	-85893.7	28917.5	114811	11297.2	133141	121843	100894	0.15915	32.0495	99400.7	0.135836	29.8739	122758	0.167057	31.4088	143950	0.150859	30.8303
532	-103040	21247.5	124288	-41822.3	66985.1	108807	-80367.2	26554.5	106922	13940.1	132460	118520	131022	0.198789	32.4335	113034	0.173115	29.6305	107895	0.146148	32.8152	137388	0.135527	32.1377
533	-91673.2	17930.5	109604	-39563	65749.6	105313	-86967.3	30608.3	117576	-1612.14	111824	113437	112668	0.159723	31.8288	104228	0.160138	31.5414	135689	0.154894	30.0769	116965	0.174538	31.8685
534	-94429.6	20275.9	114706	-32564.4	78571.5	111136	-90119	26706.1	116825	755.702	107101	106345	129553	0.142078	31.3012	119842	0.13437	32.7814	119712	0.21276	29.7448	106017	0.140522	33.674
535	-104534	23264.1	127798	-37365.4	83799.7	121165	-81086	23078.2	104164	-7720.25	97131.4	104852	161456	0.158077	28.8178	129475	0.181643	32.3613	114228	0.154483	26.9381	101233	0.165237	31.9827
536	-94998.3	22628.4	117627	-29532.7	94218.7	123751	-75606.2	22775.6	98381.8	2090.64	113464	111373	145109	0.114554	31.188	148570	0.140641	31.7086	89267.1	0.137422	34.0187	105245	0.169175	35.9363
537	-87531.3	16904.3	104436	-32228.3	76631.7	108860	-79172.2	30674.1	109846	-6248.83	99068.4	105317	115663	0.12865	29.2304	110464	0.133954	34.6863	128727	0.102547	31.7717	109759	0.150762	30.0867
538	-99197.5	22541.7	121739	-21427.7	107670	129097	-77924.7	22483	100408	-2825.77	103646	106472	124363	0.168127	36.2516	157330	0.124041	34.2177	95359.8	0.153978	31.436	107359	0.150674	32.1805
539	-81846.1	14243.3	96089.4	-36228	66922.5	103150	-79368.3	25988.8	105357	-11053	90873.8	101927	86327.1	0.137336	32.9984	101615	0.137207	32.9295	106344	0.14066	32.5845	97103.2	0.163625	31.1949
540	-90438.3	17147.7	107586	-39758.6	60762.9	100522	-85902.6	30771.2	116674	16353.7	131157	114804	108019	0.162413	31.7495	102809	0.139998	29.5514	138564	0.143605	29.6095	124206	0.123485	35.1989
541	-88369.8	18400.3	106770	-40831.9	64559.5	105391	-81306.1	24156.5	105463	3614.97	116789	113174	117690	0.120848	31.2692	98274	0.176696	32.8467	109793	0.159454	29.3358	122713	0.150736	31.7241
542	-90852.9	18371.7	109225	-21765.5	106765	128531	-83129.6	27267.1	110397	15026	146806	131780	106504	0.157122	34.4996	155080	0.125104	34.4226	111370	0.164259	32.6443	153732	0.176266	31.8316
543	-94250.2	18426	112676	-34070.9	80114.3	114185	-86610.8	37741.3	124352	10338.8	124198	113859	116143	0.172866	31.7299	131162	0.140141	30.5403	147094	0.124297	34.2106	125946	0.1327	32.8708
544	-98613.4	21515	120128	-36748.6	78696.9	115445	-90573.4	41471.5	132045	9834.36	135189	125355	131670	0.162158	32.6803	124801	0.16306	31.5289	157568	0.133292	35.093	165999	0.14786	27.1465
545	-123290	32438.4	155728	-23316.3	124552	147868	-80063.5	25110.1	105174	1381.48	113963	112582	203881	0.17218	31.8209	180162	0.165658	34.5667	108909	0.14642	30.7413	114852	0.164097	33.0752
546	-87149	15992.8	103142	-26248.9	98817.3	125066	-96887	40012.1	136899	19666.9	149396	129729	94524.2	0.163018	33.8386	147342	0.135132	33.5334	166781	0.166702	31.9878	162397	0.148915	30.6647
547	-89093.3	17418.7	106512	-39212.3	67786.4	106999	-109655	53810.8	163466	-4874.29	100656	105530	113936	0.139794	30.5763	117588	0.147622	28.8237	235601	0.15268	30.453	107887	0.150444	31.099
548	-98186.7	20918.6	119105	-38096.6	64802.5	102899	-82664	27232.3	109896	-16144.6	86267.7	102412	121493	0.177138	34.4358	99101.5	0.148846	32.695	126236	0.141319	28.7632	99245.5	0.180455	28.9745
549	-85585.2	16030.1	101615	-30186.1	79993.3	110179	-91213	30489.9	121703	35789.3	171518	135728	103437	0.133492	30.995	111054	0.129989	36.0155	150897	0.167681	26.9409	181777	0.125476	31.452
550	-88009	15612.5	103622	-31367.1	76722.5	108090	-84370	30839.7	115210	-293.822	115063	115357	99224	0.167797	31.4693	110352	0.126697	34.7626	141209	0.1299	29.1195	121720	0.174628	31.5104
551	-93443.2	20510.5	113954	-34429.4	84849.3	119279	-83553.2	27995.3	111548	-7409.14	101768	109177	119070	0.144333	34.4511	131954	0.159957	32.151	112421	0.164332	33.2028	115648	0.168678	29.3327
552	-104382	22837.6	127220	-35865.4	71941.1	107807	-88221.3	35738.9	123960	-4303.3	111000	115303	147415	0.175	30.9842	101047	0.159222	35.5977	141437	0.145374	33.6912	122993	0.183393	30.0829
553	-108515	25913.4	134428	-26243	103426	129669	-81711.3	27889	109600	31804.1	160838	129034	156082	0.172053	33.2049	181105	0.122631	28.5543	103874	0.160463	35.7985	158482	0.124141	33.8288
554	-94568.5	18575.1	113144	-35770.9	65299.5	101070	-87939	35275.9	123215	23328.3	145272	121944	123055	0.164532	30.19	104578	0.121189	31.2205	139207	0.146785	33.7876	148868	0.119387	32.5282
555	-91872	17130.9	109003	-35061.7	79692.4	114754	-82959.1	28923.2	111882	-6325.14	104975	111300	118302	0.160557	28.9614	120420	0.159118	33.0895	118868	0.14782	32.443	108923	0.188771	32.1251
556	-93152.2	19070.4	112223	-36849.5	79735.8	116585	-83677.2	32901.7	116579	-13078.5	82528	95606.4	122466	0.149713	31.144	125651	0.166894	31.729	154580	0.109736	28.3794	92887.6	0.132958	29.6157
557	-94329.8	19751.6	114081	-37204.6	72831	110036	-87915.1	35001	122916	11148.2	133569	122421	123036	0.153053	32.107	117103	0.152627	31.0969	130055	0.157635	35.8833	139397	0.158903	31.9396
558	-95427.4	20002.7	115430	-38892.4	79238.9	118131	-72925.7	20265.5	93191.2	1560.01	112761	111201	127430	0.15442	31.3942	141017	0.161434	28.0956	88935.7	0.117203	30.3823	113134	0.157926	33.2233
559	-102952	23342.5	126295	-33232	87566.9	120799	-92419.9	36578.2	128998	7727.98	121773	114045	139669	0.170851	33.4255	143506	0.148207	30.5099	163252	0.149953	29.8746	119787	0.147819	33.8859
560	-90979.1	18981.8	109961	-28815.5	94074.5	122890	-79893.8	27189.8	107084	29758.8	149494	119735	117243	0.138603	32.3803	136550	0.147241	34.4468	112493	0.134083	32.2269	152695	0.0927144	32.6347
561	-101410	21681.5	123091	-22254.6	96174.2	118429	-82475.4	28331.8	110807	2795.33	118328	115533	138122	0.173622	31.3947	134513	0.1085	35.749	114861	0.150481	32.8881	120965	0.168175	32.6068
562	-93559.3	20213.7	113773	-31783.7	89488.5	121272	-85198.4	31697.9	116896	4229.24	109873	105644	120132	0.146493	33.6524	135578	0.153277	33.0027	126782	0.148959	33.3358	102994	0.128868	35.5597
563	-107983	28778.6	136762	-32507.5	99570.3	132078	-90610.3	33930.4	124541	5815.12	113780	107965	166618	0.140787	34.5444	163579	0.162281	30.435	143236	0.164437	31.5847	113855	0.12552	33.3113
564	-96337.8	21860.9	118199	-40299.7	57346.6	97646.3	-84817.8	31912.2	116730	-2123.29	99472.6	101596	142566	0.131377	30.6677	94504.8	0.139951	30.3406	126150	0.146123	33.7294	93923.7	0.135124	35.3026
565	-89981.4	16306.2	106288	-33577.6	93833.4	127411	-80347.2	25022.8	105370	5065.79	119913	114847	109083	0.164354	29.8969	143473	0.172487	32.7006	110639	0.146958	30.1556	130384	0.146714	30.6564
566	-97823.1	25392	123215	-40764.3	64438.4	105203	-79765.4	24707	104472	7043.29	124308	117265	142405	0.117159	35.6616	97191	0.177347	33.1504	99798.6	0.158146	33.0092	139033	0.144438	29.803
567	-103034	24126.7	127160	-35148.2	81129.6	116278	-92563.6	36777.7	129341	2018.16	114835	112817	140846	0.164434	34.2597	139746	0.142874	29.0276	151323	0.162285	32.4055	121246	0.154987	31.5709
568	-92745.9	19028.7	111775	-30923.4	73021.5	103945	-85091	29509.3	114600	-2597.09	109181	111778	121466	0.147944	31.3315	103725	0.112674	35.1994	123271	0.15825	31.9181	109629	0.179123	33.197
569	-96478.7	20257.1	116736	-32855.2	83728.9	116584	-74631.9	21679.6	96311.5	7141.07	126602	119461	122924	0.166562	32.9587	126767	0.149665	33.0246	91867.1	0.126904	31.4652	140499	0.153119	30.0362
570	-103252	26421.6	129674	-35763.7	74767.4	110531	-91418.6	37676.6	129095	-1075.35	111475	112551	151468	0.139195	34.8873	120657	0.144214	30.9835	161663	0.142969	31.0742	117956	0.166546	31.5019
571	-92134.6	18896.7	111031	-40278.3	65558.1	105836	-85644.1	32333.7	117978	11902.7	131270	119367	122763	0.142477	30.7858	96963.3	0.178525	33.8056	132305	0.144509	32.585	136954	0.145037	31.9498
572	-81949.1	12527.2	94476.3	-27845.2	104969	132814	-85843.5	31015.1	116859	8777.14	123832	115055	85366.8	0.16019	29.3491	148043	0.16605	35.4521	123316	0.160224	33.5347	127570	0.141339	32.3566
573	-89258.8	18101.1	107360	-42198.1	63005.5	105204	-81917.6	29330.6	111248	7630.58	118230	110599	110949	0.138899	32.6297	103777	0.173004	30.3561	116532	0.14068	33.5593	116069	0.133044	33.9539
574	-117710	31023.5	148734	-32038.5	89612.2	121651	-84087	32479.4	116566	10579.6	131846	121266	197519	0.156643	31.4132	122500	0.172225	36.5764	118669	0.147583	36.4929	125846	0.171405	34.9227
575	-84920.9	15019.3	99940.3	-36403.3	73627.5	110031	-78291.4	24217.2	102509	14821.2	135578	120757	101469	0.139498	29.6038	118747	0.147119	31.0017	87679.5	0.165056	36.8269	129235	0.153344	34.9696
576	-87998	17219.6	105218	-39086.9	75633.5	114720	-82089.3	26974.9	109064	7975.59	118095	110119	102798	0.146224	33.5018	121193	0.174569	31.2037	115893	0.149713	31.0344	120736	0.124299	32.6043
577	-101488	25000.3	126488	-39046.9	71459.4	110506	-85017.9	31051.6	116069	17804.6	147128	129323	142590	0.145457	35.066	118148	0.161066	30.2414	124319	0.152193	33.3032	151784	0.161635	32.3107
578	-92084.5	17258.2	109343	-34616.2	63982.4	98598.6	-76812.1	20554.5	97366.6	9487.85	122561	113073	100362	0.190104	34.3918	103122	0.105316	31.0228	93026.6	0.152791	29.4603	126115	0.130613	32.3938
579	-98988	19815.1	118803	-33271.5	93374.4	126646	-85707.6	33979.3	119687	-1879.07	113374	115253	128962	0.18165	30.7301	161145	0.150248	28.9721	136355	0.136658	33.2262	119380	0.181897	31.6564
580	-88044.5	16378.3	104423	-39083.1	61152.7	100236	-83651.1	27591.7	111243	22868.3	145392	122523	102755	0.154924	31.8783	93071.8	0.149481	32.8524	108731	0.172048	33.835	141037	0.129842	34.3625
581	-100451	22044.8	122495	-30718.5	86677	117396	-101241	43319	144560	11577.1	126834	115256	139585	0.162329	31.5862	118515	0.154495	36.568	190220	0.163255	30.3641	118976	0.144832	35.5347
582	-95758.2	20283.7	116042	-38716.8	68766.1	107483	-82144	26562.7	108707	-5494.77	97717.7	103212	121225	0.162734	33.4645	112108	0.154787	30.6696	107999	0.162435	32.7937	99205.1	0.150123	32.8336
583	-88216.6	19488.8	107705	-35616.3	78173.7	113790	-80638.1	27010.6	107649	21552.8	145886	124334	105283	0.123294	37.0218	129057	0.146883	30.2866	107264	0.148116	33.5752	159383	0.125219	30.5106
584	-106748	27808	134556	-36163.2	70639.2	106802	-87157.5	36721.1	123879	8445.54	120415	111969	158351	0.146465	35.1219	117223	0.134237	30.1301	145235	0.131994	33.712	130992	0.122786	30.6418
585	-92271.4	18971.1	111242	-27770.7	103989	131760	-93616.9	41998.1	135615	21400	144896	123496	124940	0.140494	30.3682	156004	0.153959	33.3289	176803	0.135012	31.6722	143947	0.135122	33.5531
586	-89642.3	16677	106319	-45171.5	57097.7	102269	-77239	22081.2	99320.2	6703.59	122520	115816	111385	0.154584	29.9447	104886	0.17136	27.2188	94251.1	0.149936	31.2374	129309	0.148706	31.5831
587	-93999.9	18272	112272	-41936.9	79420.7	121358	-79516.7	24544	104061	12178.4	128122	115944	126468	0.157991	28.8959	143865	0.180032	27.6025	116190	0.134162	28.1653	128746	0.135844	33.1719
588	-93543.8	19875.8	113420	-31623.4	80978.1	112601	-86583.3	31949.8	118533	-2016.84	103630	105647	126923	0.141197	31.3195	125619	0.130278	32.2316	148814	0.135649	28.6262	119062	0.12898	29.013
589	-93907.3	19148	113055	-37102.6	66655.4	103758	-97007.7	44160.1	141168	41259.6	180812	139552	113433	0.167609	33.7608	108879	0.134859	30.6099	183768	0.144425	32.0405	167339	0.140642	36.0172
590	-105689	26763.6	132452	-37549.9	67730.1	105280	-80249.1	24200	104449	3489.56	114446	110956	150071	0.154448	35.668	102484	0.152882	33.0443	104949	0.156604	30.745	116066	0.14699	32.868
591	-92776.3	18104.1	110880	-38684.8	73096.7	111781	-77815.8	25129.9	102946	2160.15	113655	111495	107256	0.176449	33.7586	110413	0.176484	33.1016	100398	0.136378	33.3738	117743	0.151709	32.1759
592	-96182.1	20433.1	116615	-39069.4	62966.4	102036	-76074.2	25227.9	101302	-9142.34	95370.1	104512	127971	0.156301	31.934	96646.9	0.153193	32.5755	104163	0.114417	32.293	95134.3	0.178436	33.4159
593	-89972.7	16990.6	106963	-35228	79108.1	114336	-81873	30620.8	112494	19418.5	139739	120321	102434	0.168256	33.1737	127648	0.149122	30.9869	122872	0.129559	33.228	137417	0.130946	33.8967
594	-90815.8	15818.8	106635	-30687.9	88288.7	118977	-80086.6	24207.6	104294	-7413.15	98022.2	105435	108198	0.177915	29.2405	146808	0.130001	30.0695	109613	0.148435	29.4461	110329	0.154214	29.615
595	-90773.8	18463.6	109237	-43270.8	70699.5	113970	-84161.3	30027	114188	6369.87	122038	115668	126359	0.131081	29.224	119557	0.191319	29.5673	124091	0.148321	32.2635	119322	0.161259	34.0921
596	-81272.7	13198.5	94471.2	-38799	63904.5	102703	-79830.3	27989.9	107820	3379.53	116491	113111	96335.6	0.127961	27.4011	99035.6	0.151503	32.2634	112803	0.130789	33.0842	110781	0.167304	35.0514
597	-102790	24872.7	127663	-35258.7	72910.6	108169	-79717.6	29637.2	109355	8265.98	122349	114083	145221	0.152669	34.255	113548	0.140619	32.1055	118896	0.118519	33.2359	118616	0.147982	34.3824
598	-100748	22545.5	123293	-31131.6	79498.4	110630	-85637.8	32129.3	117767	-463.117	116815	117278	145123	0.154732	31.0707	122347	0.123696	32.489	127683	0.150224	33.5512	134655	0.167781	28.917
599	-100889	22441.9	123331	-35789.4	86495.1	122285	-81822.3	23817.9	105640	-2700.25	98884.5	101585	132882	0.170833	33.7771	141254	0.164881	30.6169	119969	0.151172	26.4711	101920	0.126336	32.3405
600	-88265.5	17310.4	105576	-31839.4	80300.3	112140	-79414	29780.2	109194	14422.3	142657	128235	102885	0.147816	33.6499	118179	0.13744	33.9741	121392	0.11319	32.7098	146203	0.170553	32.5248
601	-101125	23478.9	124603	-36579.5	67102.3	103682	-84596.8	27851.5	112448	943.209	109282	108339	141030	0.155278	33.2963	111026	0.129553	30.2193	110691	0.176761	33.5486	108435	0.149068	33.5935
602	-97355.3	19233.1	116588	-32779.3	75938.7	108718	-94420.5	35388.5	129809	-5033.75	100201	105235	128898	0.173588	29.8422	124043	0.120939	30.6099	150217	0.178924	31.4111	113856	0.141296	29.3356
603	-79959.8	13759.8	93719.6	-40762.9	68294.1	109057	-87779.4	32014.3	119794	21243.1	144916	123673	81331.9	0.128523	33.8361	116502	0.164485	29.3102	137290	0.15559	31.0917	139480	0.14067	34.6325
604	-92325.8	18606.8	110933	-32972.6	89002.3	121975	-80120	25694.8	105815	-7363.06	92355	99718.1	113552	0.158271	32.7724	135964	0.159798	32.7302	105428	0.149943	32.496	96893.9	0.136088	31.7719
605	-95460.6	24759.2	120220	-30736.7	89263.1	120000	-96033.1	40514.1	136547	19758.1	147027	127269	154017	0.0970959	32.1512	132492	0.148094	33.6862	158686	0.16877	34.0413	157984	0.142501	31.0215
606	-100763	22008.7	122772	-35305	80450.9	115756	-92646.7	34553.7	127200	-126.582	112086	112212	148107	0.155343	29.7199	127937	0.154634	31.4416	156687	0.16199	29.4035	120391	0.158679	31.0339
607	-92934.1	17572.2	110506	-36836.8	90577.8	127415	-90364.7	31949.3	122314	30828.3	180564	149735	114773	0.170902	30.6207	151095	0.174584	29.9738	135998	0.176238	31.3234	213111	0.158605	28.2425
608	-87055.8	17191.6	104247	-18467	105502	123969	-77105.7	21637.1	98742.7	11977.8	128979	117001	104173	0.135516	33.0059	150988	0.102466	34.9373	93751.9	0.150891	30.7721	134510	0.135758	31.9625
609	-92175.2	18601.4	110777	-41230.8	56176.2	97406.9	-86203.8	28333.8	114538	4594.35	122853	118258	113011	0.157744	32.9196	90077.7	0.150668	31.1821	113270	0.185506	33.3526	136395	0.158074	30.0238
610	-95680.3	20426.1	116106	-37255.3	68410.6	105666	-88100.5	31271.6	119372	14150.5	130407	116257	124598	0.156562	32.7873	108809	0.144414	31.4361	134964	0.162485	30.8937	132548	0.128562	32.795
611	-94707.9	20763.4	115471	-37873.7	65329.6	103203	-84087.1	26759.3	110846	1783.53	104355	102571	139155	0.130771	29.8421	93996.2	0.157363	34.7512	111412	0.17431	32.0243	106485	0.113061	32.6664
612	-98941.5	24501.9	123443	-41167.5	68919	110087	-75606.8	22036.5	97643.3	-2722.71	105183	107906	145157	0.128775	33.759	105937	0.187659	32.5284	98671.4	0.126828	29.7777	113487	0.150659	30.8943
613	-99134.8	22990.9	122126	-30063.4	105686	135749	-104318	45978.5	150297	-11022.9	93890.9	104914	138176	0.147616	33.2777	165203	0.1644	31.9868	195036	0.170456	31.4325	103912	0.171971	30.1187
614	-87191	17248.5	104440	-34640.8	72914.3	107555	-90648.2	36551	127199	19815.9	160958	141142	108349	0.131017	31.8387	103740	0.147976	35.1428	140303	0.161918	34.7353	178237	0.178091	30.1018
615	-94450.2	20157.2	114607	-37818.8	72197.8	110017	-79518.1	25044.3	104562	8285.94	116261	107975	117614	0.157684	34.2768	108546	0.167402	33.2569	97626	0.15798	34.2044	112741	0.119514	34.3739
616	-84334.3	16558.3	100893	-35536	88225.1	123761	-91776	38302.2	130078	4286.96	121060	116773	102233	0.117662	32.3932	143362	0.166722	30.7701	182761	0.127279	27.9434	121907	0.169576	33.1016
617	-95161.3	20547	115708	-35506.8	71252.8	106760	-92342.6	37544.6	129887	-1052.79	112462	113514	119487	0.157902	34.3921	100180	0.153585	35.5624	164315	0.146552	30.4655	119294	0.170002	31.4243
618	-92951.5	22995.8	115947	-30430.8	88637.9	119069	-84551.7	31567.9	116120	-4106.92	107539	111646	143254	0.0991857	32.105	129291	0.146977	34.2785	121882	0.149998	34.5337	127923	0.156754	28.0217
619	-91587.9	16460	108048	-28114.7	90752	118867	-88359.3	33041.3	121401	6209.03	124595	118386	101494	0.190956	32.4353	135281	0.131162	33.542	144056	0.149932	30.582	133205	0.158455	31.1787
620	-89508.8	18701.5	108210	-40715.3	51418.6	92133.8	-81815	28910.9	110726	4054.62	110856	106802	107478	0.140125	34.8007	80253.3	0.133048	32.0352	111541	0.147309	34.5592	116046	0.121526	31.8426
621	-108829	24253.9	133083	-37663.3	83415.5	121079	-84422.8	26686.3	111109	2223.01	116667	114444	154128	0.187039	31.4725	124216	0.190185	33.5767	108908	0.181624	32.6712	120826	0.163936	32.1858
622	-101428	26834.9	128263	-29282.3	100078	129360	-81972.4	28269.3	110242	15771.5	155169	139398	150351	0.125349	35.6962	140741	0.1675	35.5538	103379	0.162531	36.4606	170132	0.187663	30.4017
623	-90401.6	18032.6	108434	-30020.4	88333.9	118354	-83754.8	30327.7	114082	14893.8	140898	126004	113632	0.14628	31.7386	132953	0.138698	33.22	129686	0.138014	31.1806	145344	0.160247	32.3136
624	-104174	24346.4	128520	-41004.6	57553.8	98558.3	-79637	28153.2	107790	3881.54	113374	109493	153434	0.156944	31.7353	94087	0.149164	30.5854	112830	0.128561	33.2692	110309	0.144633	34.2596
625	-86073.2	16450.5	102524	-34830.5	83773.5	118604	-79604.4	25174.5	104779	10218.2	127480	117262	102141	0.135848	32.2112	132505	0.158259	31.6114	102898	0.150303	32.6206	121429	0.156648	34.9945
626	-93301.2	20311.9	113613	-34080.2	84005.3	118085	-77658.7	26967	104626	-12535.9	85023.2	97559.1	131290	0.13133	30.9421	127000	0.160125	33.073	105566	0.122414	34.0602	94599.7	0.1424	29.9589
627	-87063.5	17278.7	104342	-34144.2	76712.6	110857	-79159.1	24011.8	103171	28487	161405	132918	107386	0.130724	32.1805	114742	0.14601	33.4282	99401.6	0.155009	32.2084	160964	0.145182	33.4245
628	-91692.8	17074.3	108767	-41958.4	69671.1	111629	-81274.4	28788.2	110063	906.96	111724	110817	110447	0.170864	30.9185	110705	0.190118	31.4671	107953	0.147577	35.5566	119364	0.149362	31.1996
629	-97208.3	21315.9	118524	-38646.6	81661.3	120308	-89730.4	33453	123183	1253.33	110849	109596	120035	0.167829	35.5162	134545	0.176373	30.3471	142873	0.159809	31.2193	115076	0.146852	32.109
630	-87719.9	15159.2	102879	-24432.5	88697.2	113130	-74741	21820.1	96561.1	-3566.67	97745.3	101312	101951	0.164918	29.7382	125465	0.103886	35.3474	87966.8	0.133239	33.0732	102916	0.126153	31.6585
631	-86814.1	14660.8	101475	-30907.8	89870.3	120778	-83338.3	27104.5	110443	-6204.75	104615	110819	95552.2	0.1717	30.6865	134864	0.14901	33.319	111748	0.166056	32.3399	120411	0.167766	28.9604
632	-108464	24005.1	132469	-43188.2	59171.2	102359	-85392.7	27318.9	112712	-5151.78	95816.1	100968	143431	0.200181	33.4727	96566.3	0.176322	30.6376	105723	0.194276	34.4535	93092.7	0.142677	34.3085
633	-90714.2	19900.2	110614	-25857.3	111416	137273	-76532.3	24223.5	100756	-6418.6	98181.1	104600	123303	0.122195	32.2786	159505	0.161866	34.9257	92848.2	0.136899	34.7859	116332	0.138617	28.1324
634	-90442.1	16120.5	106563	-29160.6	93087.3	122248	-77163.9	26318.5	103482	8321.37	120331	112009	109309	0.169927	29.4954	148823	0.134101	31.2745	114624	0.110309	30.6142	113814	0.141916	35.242
635	-92682.3	20410.6	113093	-35917.6	72383.4	108301	-82812.2	29858.5	112671	20185.8	148149	127963	122909	0.134446	33.2125	115823	0.14127	31.2474	115731	0.147863	34.3999	151147	0.151066	32.6722
636	-89194.1	16817.7	106012	-37637.5	67199.7	104837	-81933.8	22207.4	104141	34364.5	168658	134293	118808	0.13997	28.3109	107299	0.144366	31.3142	105922	0.177341	27.9544	171835	0.129934	32.7171
637	-102918	22542	125460	-36239	76391.4	112630	-84463.5	29485.9	113949	5960.45	119075	113114	144484	0.170463	31.2035	115963	0.161152	32.9378	115584	0.163413	34.0139	115590	0.152918	34.3384
638	-102252	26890.5	129142	-27685.1	97248.4	124933	-82562.1	26607.7	109170	34827.6	175231	140403	150450	0.13037	35.7467	135634	0.151601	35.8495	121726	0.147429	29.1449	189660	0.138384	30.7973
639	-85913.6	15052.3	100966	-40887.7	61470.1	102358	-82893.9	36753.4	119647	3853.23	114752	110899	105238	0.143621	28.6064	104796	0.151492	29.3284	140832	0.105769	34.7964	111069	0.152166	34.4385
640	-86746	17075.2	103821	-28654.4	114033	142687	-94074.6	38245.9	132320	-11058.5	87431.4	98489.9	112565	0.123696	30.3385	176818	0.169235	32.2457	159399	0.160472	31.9918	90797	0.149774	32.0977
641	-96643.2	21510.2	118153	-35424.1	73581.9	109006	-77935.4	22217.3	100153	9953.22	124815	114862	128140	0.151288	33.5731	117453	0.14021	31.324	97809.5	0.151137	30.2865	124079	0.14112	33.5312
642	-82099.5	15009.5	97109	-23800.1	127806	151606	-79403	26670.7	106074	17857.5	141035	123177	86420.7	0.131254	34.7358	193707	0.164972	32.9895	116309	0.126953	30.5746	134902	0.15136	34.8487
643	-96909.2	21696.9	118606	-29830.9	86746.9	116578	-80776.2	29310.8	110087	14336.1	131750	117414	139233	0.139804	31.1662	132229	0.132023	32.8017	109439	0.139428	35.7104	129007	0.137593	34.0421
644	-97427	20669.8	118097	-28895.5	84240.1	113136	-79489.3	26019.1	105508	-16154.4	73511.6	89666	125510	0.1674	32.9374	132582	0.115163	31.7692	108281	0.139168	32.039	76951.1	0.122352	31.8434
645	-90404.3	18324.3	108729	-39871.5	70556.3	110428	-79986.1	26133.1	106119	5492.57	114025	108533	103924	0.157162	35.2649	119954	0.16175	29.4097	106935	0.145209	32.5843	113787	0.129869	33.4032
646	-107023	24169.6	131192	-41313.8	72475.8	113790	-82670	29197.4	111867	-16010.2	80682.9	96693.1	154331	0.175637	31.3217	126458	0.172427	28.6561	135107	0.127236	28.8141	96801.9	0.14516	27.7828
647	-85832.5	15526	101359	-32867.5	80999.9	113867	-97466.1	38100.1	135566	-6428.68	103979	110408	98019	0.148538	31.6795	131926	0.133563	30.699	152475	0.19032	33.3169	110614	0.180821	31.3341
648	-104344	26358.5	130703	-26387.7	105532	131920	-82994.8	32555.2	115550	17856.9	133739	115882	166666	0.133432	31.6303	163803	0.142896	32.2131	128361	0.127734	33.8162	126646	0.122825	35.2001
649	-84554	14240.1	98794.1	-35024.4	93857.4	128882	-74294	25048	99341.9	16569.1	144925	128356	91953.6	0.158416	30.9723	146306	0.179119	32.0758	103274	0.0987432	32.3384	158919	0.152914	30.3982
650	-101285	23738.6	125024	-20034	121522	141556	-80132.9	26491.1	106624	-7098.1	88997.9	96096	137543	0.158494	34.5179	179966	0.139181	33.7624	128693	0.120873	27.4463	96521.3	0.110681	30.7352
651	-90993.8	17123.3	108117	-38079.8	78095.7	116176	-86388.7	30921.6	117310	6348.89	119863	113514	105082	0.172469	32.5903	135335	0.157983	28.8527	123004	0.165316	33.5182	121917	0.146108	32.7719
652	-88199.7	18448.5	106648	-35097.2	83313.8	118411	-80318.1	27849.5	108168	21684.9	162164	140479	114794	0.121995	32.1419	130659	0.160778	31.8821	101517	0.150594	36.5777	171103	0.179294	31.592
653	-95519.9	19097.4	114617	-37031.7	65785.7	102817	-82656.1	24583.6	107240	31257.7	160800	129542	121618	0.170003	31.4055	102102	0.138856	32.2156	107358	0.174318	30.5315	149739	0.134869	35.7956
654	-106460	25235.1	131695	-36506.4	80548.2	117055	-79932.4	22958.3	102891	-7769.05	97377.2	105146	142951	0.178228	35.306	129610	0.162283	31.0734	101902	0.16224	30.0397	107890	0.157013	30.0852
655	-89321	20299.8	109621	-34123	72971.9	107095	-79807.6	29446.1	109254	7810.62	125418	117608	114043	0.116397	35.6001	116496	0.127576	31.3196	128434	0.110915	30.5694	135739	0.147744	30.7989
656	-90909.4	18699.7	109609	-29799.8	90314.4	120114	-79700.6	28583.7	108284	4449.11	117994	113545	120532	0.136583	31.0285	131040	0.146596	34.4606	111115	0.129827	34.2991	132196	0.139692	29.7523
657	-97189.7	22038	119228	-27862.5	112430	140293	-76975.4	20795.2	97770.7	20095.7	158249	138153	151734	0.127886	29.0482	169799	0.166848	33.1068	87654.1	0.163103	31.6323	159686	0.185717	33.0333
658	-88154.6	19232	107387	-30466.5	89427.7	119894	-92625	35721.6	128347	3630.37	107629	103998	124086	0.106181	30.9979	135906	0.142991	32.9005	139237	0.179339	34.2069	106441	0.116263	33.7053
659	-104085	23563.2	127648	-33527.1	88289.1	121816	-97741.6	34717	132459	7070.16	129959	122889	155537	0.159284	30.2991	130910	0.167479	33.7212	146550	0.207589	31.5859	147366	0.161653	29.396
660	-89989.6	15871.3	105861	-19440.5	126872	146313	-76748.3	20708.5	97456.8	2779.09	116547	113768	104464	0.175863	30.3862	208002	0.130429	30.4978	93098.3	0.151437	29.6583	124001	0.15461	31.3296
661	-95136.5	18974.7	114111	-39731	66152.4	105883	-74897.5	23849.3	98746.8	4903.12	108450	103547	118834	0.171793	31.9348	99147.8	0.172068	33.3605	95000.2	0.117903	33.4726	107928	0.107943	33.4947
662	-92302.7	17812.4	110115	-34974.7	79292.8	114267	-71797.8	20703.9	92501.8	-2646.06	104427	107074	114279	0.164013	31.1734	126154	0.149612	31.4271	79862	0.114566	34.5662	118178	0.139767	29.4548
663	-103081	25163.5	128245	-36135.4	68629.6	104765	-94560.6	37713.2	132274	10741.5	137241	126500	152986	0.144921	32.8965	93379.1	0.157458	36.7478	170649	0.153781	29.4666	137782	0.181486	33.2024
664	-81784.6	14939	96723.7	-29063.3	89164.7	118228	-96617.6	43575.6	140193	-1259.38	108380	109640	90958.2	0.122019	32.8481	122093	0.146599	36.5151	158621	0.166091	36.6287	104560	0.16991	34.5511
665	-94152.8	22278.9	116432	-36766	70780.2	107546	-88679.2	31967.9	120647	24521.7	145112	120590	135745	0.118803	32.8246	117776	0.139324	30.0485	133456	0.166918	31.9385	149675	0.110056	32.3172
666	-97671.5	20990.8	118662	-27005.2	108163	135169	-85082.7	33022.9	118106	19532.4	144687	125154	125325	0.167035	33.4981	163845	0.154657	33.0078	127574	0.143666	34.5136	150449	0.140769	32.0567
667	-90688.2	18554.2	109242	-35059.3	84506	119565	-85100.1	37235.3	122335	-6551.35	91988	98539.4	109053	0.150266	34.0279	147788	0.145921	28.5903	146598	0.115563	33.8661	94772	0.127988	32.3542
668	-103132	25181.8	128314	-40487.2	64496.3	104983	-88315.2	31680.2	119995	1131.87	109498	108366	145581	0.152515	34.5949	105877	0.160453	30.4581	131380	0.167515	32.1512	106275	0.15168	34.3442
669	-87130.6	15667.2	102798	-35683.6	85396.1	121080	-88648.5	37732.3	126381	4987.65	123264	118277	95841	0.163984	32.6941	132717	0.170548	32.1722	150750	0.134819	33.3729	127262	0.168484	32.2863
670	-87415.1	17731.8	105147	-35369.2	70196	105565	-95163.9	37616.4	132780	10259.7	125783	115523	105211	0.13246	33.707	102931	0.14301	34.0986	153874	0.174676	32.595	140165	0.12734	29.9131
671	-93081.8	18224.5	111306	-42607.3	61549.6	104157	-94200.3	35771.9	129972	10925.1	123128	112202	114305	0.167187	31.8875	104842	0.168206	29.3536	135563	0.195698	35.1837	114270	0.134881	35.9171
672	-100264	23280.5	123545	-34962.5	81387.4	116350	-87471.3	36629.4	124101	-10034.1	90604.5	100639	153119	0.138692	30.4084	141983	0.140222	28.6609	149604	0.130441	32.6457	90022.3	0.163182	33.5489
673	-91576.5	16584.3	108161	-31387.4	99150.2	130538	-83100.7	37394.7	120495	-10639	85782.8	96421.8	107363	0.179253	30.8938	164152	0.15361	30.2007	140743	0.105787	35.426	91910.9	0.131437	31.1108
674	-94938.2	21514.6	116453	-36237.8	67493.3	103731	-81507.8	24565.8	106074	20470.5	144956	124486	137963	0.128126	31.1889	99795.6	0.142667	33.8158	114736	0.153154	28.5477	145262	0.140574	33.2632
675	-90029.6	17533.2	107563	-31352.8	88444.2	119797	-77827	20176.3	98003.2	24435.4	155894	131458	114433	0.146369	30.6438	141338	0.140287	31.2882	93061.9	0.164993	28.9073	168406	0.141009	30.8568
676	-89392.5	18031.4	107424	-36524.4	68839.5	105364	-79845.3	28553.6	108399	-2473.46	98470.1	100944	110026	0.141912	32.7765	119169	0.127526	28.8832	120770	0.120728	31.5239	102980	0.120152	31.8737
677	-87964.5	15862.1	103827	-28588.8	90470.3	119059	-82646.4	28109.3	110756	-8892.44	83621.4	92513.8	108154	0.151223	29.3324	131056	0.137933	34.5158	122664	0.142907	30.5541	82925	0.107242	33.6133
678	-96114.1	23022.4	119137	-41935.4	58862	100797	-92302.7	32726.5	125029	3601.95	113146	109544	142473	0.12174	32.3184	97206.7	0.160682	30.2767	136675	0.187648	31.9263	111472	0.144265	33.8337
679	-102578	24049.8	126628	-37503.8	75944.4	113448	-98116.5	43873.4	141990	1205.01	105967	104762	152230	0.149652	31.5967	129260	0.152631	29.3767	170005	0.163201	34.4094	113866	0.120252	31.021
680	-87450.9	16406.1	103857	-39095.7	61237.2	100333	-90056.1	32319.1	122375	11523.9	135191	123667	95532	0.160133	34.3467	96168	0.145239	31.8387	133221	0.176669	32.3464	153068	0.149322	29.4403
681	-105876	24864.6	130741	-27358.2	111126	138485	-81973.4	23447.2	105421	12201	137122	124922	162750	0.155236	30.5556	176248	0.154182	31.5255	116680	0.157787	26.7937	141406	0.165955	32.3235
682	-92909.9	17828.6	110739	-39479	83756.7	123236	-80993.8	25489.4	106483	32644.6	172542	139898	110432	0.175077	32.2887	142777	0.179373	29.3313	105519	0.158741	32.2082	178040	0.14961	32.3041
683	-85003.2	15663.8	100667	-39118.1	73740.2	112858	-78899.2	22383.8	101283	5033.94	123438	118404	97136.4	0.139932	32.251	120506	0.167968	30.596	96976.3	0.161802	30.7757	132970	0.161774	30.9438
684	-95380.9	19478.7	114860	-41688.6	54970.5	96659.2	-79585.9	24660.2	104246	-4350.86	109046	113397	120573	0.167163	32.3103	84164.7	0.159531	32.6565	103022	0.151606	31.9157	121731	0.174987	29.86
685	-84279.7	15283.2	99562.8	-41370.5	68544.7	109915	-77045.1	25615.6	102661	10656.8	137243	126586	105487	0.125603	28.9763	111697	0.178124	30.6834	107374	0.118833	31.8085	145461	0.172498	31.4502
686	-84562.4	16127.9	100690	-32096.7	84593.6	116690	-86034	32512	118546	-22744.1	67466.3	90210.4	93770.3	0.135304	34.3987	120944	0.154174	34.9721	142510	0.136479	30.4184	79224.7	0.151148	28.386
687	-97492.7	21543.6	119036	-37293.9	72883.4	110177	-83133.6	27676.5	110810	6940.88	135602	128661	129257	0.156293	33.3345	114460	0.157161	31.8379	118772	0.152907	31.0696	161148	0.171974	28.0492
688	-87369.6	15006.7	102376	-38222.7	68976.9	107200	-80061.5	21389.5	101451	-19025.6	80256.7	99282.3	98745.2	0.16827	30.3949	111002	0.152828	31.0703	110419	0.155632	25.8283	88022.6	0.190667	30.3925
689	-85406	15530.6	100937	-29502.8	95847.6	125350	-80395.8	28728.7	109125	15554.5	135062	119507	91882.9	0.153764	33.8053	139101	0.155855	34.4525	114178	0.13201	33.5485	130501	0.143598	34.4983
690	-86500.2	16780	103280	-26526.5	101949	128475	-82321.2	22868.1	105189	-1611.84	102301	103913	96530.1	0.144754	34.7664	141975	0.153223	35.9037	98935.8	0.191554	30.8187	116544	0.12069	29.2597
691	-87593.5	16215.1	103809	-38114	68210.1	106324	-85324.9	38472.7	123798	6684.72	126947	120262	99956.6	0.156382	32.4442	110595	0.148941	30.8379	151569	0.110535	33.844	130141	0.170582	32.5153
692	-88426.7	16722.5	105149	-42846.8	59761.4	102608	-95397.7	41095	136493	-8991.83	85092.6	94084.4	106128	0.150357	31.5138	98209.6	0.1729	30.4254	172755	0.150226	31.7174	84293.3	0.118316	33.6494
693	-91365.7	17539.5	108905	-41193.1	59988.5	101182	-80498.7	27418.6	107917	9884.31	133535	123651	100082	0.180644	35.0504	87724.2	0.17601	34.1916	103464	0.150895	35.3342	127512	0.183451	34.908
694	-90902.7	17635.2	108538	-29817.9	93362.4	123180	-93708.7	38113.3	131822	-18274.8	81836.1	100111	116328	0.150613	30.3197	134305	0.154514	34.7576	155218	0.162722	32.7397	98370.6	0.173682	27.7305
695	-88957.7	15330.7	104288	-31098.8	77238	108337	-90503.6	39339.5	129843	-2376.14	108803	111180	112029	0.159601	27.3692	124373	0.11233	31.0509	153615	0.140894	34.1455	110050	0.174146	32.9558
696	-95413.4	20732.1	116146	-31666.6	88952	120619	-82781.2	26564.6	109346	26966	155426	128460	127639	0.148342	32.4855	130663	0.156094	34.0387	114466	0.158818	30.9432	167289	0.12496	30.9696
697	-94140.7	20132	114273	-36511.8	92229.8	128742	-87523.4	30602.2	118126	-1296.3	109774	111070	111232	0.164178	36.1983	154911	0.173517	29.7687	125576	0.171813	32.4925	121164	0.154597	30.1996
698	-115939	25917.1	141856	-38641	64978.8	103620	-89777.1	33769.7	123547	18648.4	141847	123198	190360	0.180052	27.2295	97297.2	0.158108	33.3919	145644	0.156365	30.9154	149138	0.135237	31.7036
699	-114804	29625.2	144430	-35818.1	69490.2	105308	-82947.2	31302.5	114250	-3457.72	103462	106920	168259	0.174922	35.2137	106781	0.138753	32.5387	117763	0.142371	35.4413	121257	0.137605	28.4416
700	-107910	25873.8	133784	-38042	58411.2	96453.2	-77092.9	30678.8	107772	29108.9	154581	125472	171102	0.153645	30.2436	99439.8	0.115654	29.3701	120275	0.0924513	34.0096	157467	0.115566	32.7223
701	-91326.3	17687.4	109014	-40610.1	58694.6	99304.7	-86996.7	32123.8	119121	-12422.7	85729	98151.7	117582	0.152166	30.0851	99809.3	0.142375	29.4034	124344	0.165202	34.4463	89395.1	0.154688	31.9663
702	-101366	24837	126203	-27493.2	91854.8	119348	-80516.5	24179.2	104696	470.92	113746	113275	152875	0.135942	32.4933	151825	0.116407	30.2502	108209	0.15442	29.7931	122282	0.160391	31.0066
703	-94097.4	21414.9	115512	-37345.1	74944.8	112290	-81566.2	27370.4	108937	32972.4	170145	137172	129547	0.130729	33.0613	112416	0.169643	33.3338	118208	0.14124	30.8724	169256	0.145994	33.5084
704	-84796.3	15506.2	100303	-42613.5	60865	103478	-89766.7	32857.5	122624	21940.9	140895	118954	104898	0.129107	29.5643	94590.1	0.182884	32.173	142417	0.161969	30.7617	125843	0.129065	37.3202
705	-110951	31587.6	142538	-35454.9	76945.8	112401	-74253.3	20818.7	95072	5896.16	121403	115507	186481	0.126642	33.8777	124441	0.146099	30.9165	96218.5	0.120214	28.8491	129225	0.149292	31.3157
706	-94537.9	17450.1	111988	-46170.5	50834.7	97005.1	-77405.4	21793.3	99198.7	-10802.5	95634.1	106437	114690	0.186074	30.4302	89574.8	0.176844	28.3755	95510.4	0.150706	30.4236	106936	0.175914	29.8103
707	-93259.8	17523	110783	-35112.2	84728.7	119841	-82649.2	26228.3	108877	-3077.98	101218	104296	113166	0.176641	30.9686	135176	0.16075	31.3402	108708	0.167048	32.1697	108847	0.136058	30.9969
708	-103291	22289	125580	-41452.8	54746.5	96199.3	-80183.9	28006.8	108191	-7754.77	98455.3	106210	138567	0.182255	32.1708	96866.9	0.135021	28.2586	107500	0.140478	34.7371	107289	0.164458	30.5887
709	-95173.8	19323.3	114497	-30100.9	114191	144292	-78144.1	23457.7	101602	-13323.2	89638.2	102961	113877	0.176537	33.9371	179973	0.174745	31.7245	102529	0.142182	30.5054	106613	0.162598	28.0262
710	-113283	27374	140657	-35611.7	82031.9	117644	-85297.1	32838.3	118135	4023.96	109857	105833	167611	0.179955	32.6638	126865	0.16459	32.3305	133519	0.139336	32.7925	108697	0.123894	33.6891
711	-89408.7	15281	104690	-32569.1	81381.8	113951	-84856.1	26760.6	111617	7611.79	119962	112350	108320	0.169689	28.2145	132531	0.132143	30.703	119701	0.168661	29.8084	115942	0.143309	34.4888
712	-85465.1	14586.9	100052	-30462.2	79141.3	109604	-78141.7	22410.9	100553	2839.05	108603	105764	98143.9	0.154174	29.7256	118639	0.120415	33.3539	100227	0.148907	29.8136	113228	0.122021	31.9718
713	-120345	31319.6	151665	-28286.4	114288	142574	-81116.2	27258.2	108374	-11146.9	89800	100947	196825	0.169077	31.8248	177660	0.16708	32.1648	107250	0.151823	33.8873	91277.4	0.167255	32.7938
714	-117376	30398.2	147774	-42170.7	56703.2	98873.8	-86007	29407.7	115415	7948.05	129785	121837	194587	0.160498	31.2438	86700	0.170418	32.7008	128927	0.158674	30.4128	129862	0.175791	33.3137
715	-94521.7	20650.6	115172	-7883.78	167800	175684	-95045.7	40456	135502	16867.7	138080	121212	135578	0.13368	30.4631	261388	0.137867	32.0979	153453	0.168217	35.1516	133882	0.14519	34.3784
716	-86624.5	14054.2	100679	-23978.2	102583	126561	-96670.1	41720.8	138391	29256.2	159409	130152	98744.9	0.170371	28.4657	152446	0.128063	33.6457	165821	0.162923	33.5468	155174	0.137067	34.243
717	-88790.5	15592.7	104383	-46854.8	51766.7	98621.5	-84338.1	34593	118931	1393.77	114406	113012	99814.1	0.174834	31.2434	93225.4	0.182259	27.7643	149325	0.114248	30.8884	127719	0.149779	29.8586
718	-112052	28719	140771	-35177.1	71750.1	106927	-90590.2	34715.9	125306	20086.9	139203	119116	174319	0.158248	32.9499	109219	0.140132	32.8469	138477	0.168052	33.4265	145646	0.116504	31.8588
719	-91031.5	15842.8	106874	-37407.6	78627.9	116035	-81727.9	30616.5	112344	-2136.8	113359	115496	109065	0.178258	29.0521	132593	0.158188	29.6502	128698	0.122576	31.7191	116314	0.18882	32.4865
720	-86430.5	13862.1	100293	-32771.6	76219.1	108991	-89639.6	32768.1	122408	4956.41	121401	116444	103077	0.163194	26.8965	123907	0.122141	30.7565	130913	0.175459	33.374	124507	0.162483	32.5016
721	-96335.5	20559.1	116895	-35838.1	74983.1	110821	-82407	30180.2	112587	42980.3	188631	145651	118652	0.168808	34.6544	116209	0.151301	32.262	137386	0.120827	29.2899	201303	0.134258	31.235
722	-93504.2	20199.4	113704	-37122.3	84013.8	121136	-83741.7	31126.7	114868	-519.179	112180	112699	127007	0.138242	31.8082	119963	0.194912	35.0166	138861	0.126883	29.8877	120088	0.162871	31.1382
723	-87976.2	16397.7	104374	-34268.7	79304.2	113573	-86341.4	28992.4	115334	10668.1	137069	126401	110332	0.143489	29.7241	117128	0.155163	33.8538	110458	0.189485	34.9965	152009	0.16423	30.0573
724	-93106.3	16595.6	109702	-26677.9	104090	130768	-78889	23257.7	102147	5877.43	117755	111878	105875	0.196115	31.3494	156632	0.146686	33.2274	110073	0.139811	28.1724	116885	0.144407	33.5814
725	-103662	23077.1	126739	-34070.5	82763.1	116834	-81058.8	24409.1	105468	1600.99	117184	115583	144259	0.172176	31.9939	127921	0.154041	32.3494	110121	0.155969	29.5543	117409	0.176945	33.2696
726	-93052.7	19186.5	112239	-24304.6	92945.4	117250	-81231.1	23513.2	104744	-7174.26	98290.4	105465	124004	0.146118	30.9451	147525	0.101883	31.5016	105135	0.167844	29.8197	100577	0.168569	32.5754
727	-94844.4	17973.5	112818	-42941.6	56737	99678.6	-75627.4	21224.3	96851.7	6358.69	123359	117000	124651	0.169463	28.838	90202.4	0.172535	31.4498	91426.5	0.140065	30.9528	129814	0.155096	31.6758
728	-104240	23710.9	127951	-39307.8	65633.7	104942	-92915.1	30882.3	123797	11691.7	139724	128032	139803	0.177263	33.9206	96012.9	0.170578	34.1796	135048	0.198995	30.4902	144040	0.178495	32.3345
729	-97378.9	20738.7	118118	-19951.1	125967	145918	-85188.9	29539.3	114728	-14113.4	87860.8	101974	127621	0.163712	32.5004	177515	0.153156	35.4806	124827	0.156981	31.5523	106193	0.159523	27.579
730	-81614.7	12823.4	94438	-32376.8	75966.9	108344	-77914.4	26403	104317	16350.4	143900	127550	94172.7	0.138515	27.2337	108257	0.134987	35.0864	99935.6	0.13375	35.2267	162020	0.147119	29.6055
731	-99573.9	20355.3	119929	-32343.3	96694.2	129037	-84139.5	23848.7	107988	6001.67	124040	118038	141334	0.166072	28.8045	145785	0.171096	33.1632	109686	0.186377	28.9903	144555	0.14489	28.6027
732	-103750	24590.7	128341	-40814.9	86635.7	127451	-85767.5	27584.9	113352	9259.16	136873	127614	152321	0.153707	32.288	156809	0.181021	27.6246	123906	0.168075	29.6836	146969	0.178557	31.0435
733	-104665	24527.6	129193	-45012.7	56063.3	101076	-81960.6	25234.9	107196	-7431.69	96041.9	103474	147419	0.165451	33.2761	95432.5	0.181252	29.3733	110102	0.161686	30.5594	112247	0.139982	28.521
734	-88383.6	18906.3	107290	-33911.6	88062.5	121974	-80526.8	27775.8	108303	-7528.71	91524.9	99053.6	115728	0.118643	32.6736	148981	0.148984	29.5549	115805	0.134028	31.9799	86627.4	0.147739	35.2178
735	-92904.4	19618.5	112523	-41367.5	74435.8	115803	-86814.1	31258.4	118072	-10398.5	96056.3	106455	118658	0.147811	33.0671	120854	0.188975	30.7958	124976	0.165214	33.3488	107965	0.173102	29.6565
736	-88129	18011.3	106140	-37201.2	90524.4	127726	-80589.2	29779.9	110369	-953.308	111185	112138	111439	0.128955	32.3249	155155	0.172192	29.1723	123373	0.120898	32.184	112515	0.171795	32.9392
737	-91054.4	18786.6	109841	-34065.4	62859.8	96925.1	-96233.9	44760.9	140995	-11355.1	88771.2	100126	115242	0.143357	32.6037	100870	0.0966415	31.1588	190100	0.13449	31.3946	100723	0.146828	29.3779
738	-104513	25364.4	129877	-30919.5	82569.7	113489	-85518	29665.2	115183	30327.9	162692	132364	144046	0.162459	35.2169	125953	0.130662	32.7779	126301	0.157423	31.3171	167590	0.133577	32.359
739	-94036.8	20486.6	114523	-44295.6	63319.7	107615	-85973	34549.9	120523	2772.87	110541	107768	122455	0.145385	33.4598	95180.1	0.212318	33.2631	130871	0.142961	35.2	113529	0.133657	32.456
740	-107964	29077.5	137042	-25461.8	95305.1	120767	-93079.3	40013.4	133093	14004.9	142511	128506	176389	0.131186	32.9697	137957	0.12589	34.5417	157109	0.152725	33.9581	150156	0.168196	31.6363
741	-94013.2	19746.9	113760	-38951.1	66225.2	105176	-77266.4	23331.2	100598	-7090.73	98463	105554	117326	0.157845	33.6618	111454	0.146398	29.7096	105831	0.129851	29.3943	106002	0.16024	30.9627
742	-90301.3	15516.2	105818	-43106.1	64207.5	107314	-82504.5	29296.2	111801	-11602.4	92730.3	104333	95018.6	0.200362	32.6593	121636	0.160009	26.3933	113894	0.149193	34.2966	107074	0.165078	28.8679
743	-94219.5	18971.4	113191	-38210.1	73918	112128	-83810.6	32775.8	116586	2323.95	108228	105904	119440	0.16327	31.7673	111295	0.17451	33.2082	142444	0.120316	30.6794	107395	0.131114	33.5917
744	-89916.7	17170.4	107087	-40575.3	75731.5	116307	-93881.1	37109.2	130990	3241.98	130340	127098	123390	0.137769	27.8311	127543	0.177933	29.6886	160407	0.160619	30.846	142955	0.195195	30.3917
745	-109768	25996.4	135765	-34743.6	81004.6	115748	-99632.4	49950.6	149583	9814	123115	113301	152839	0.183362	34.0179	124013	0.157232	32.6596	197773	0.13771	33.6754	132996	0.124179	30.8566
746	-103333	22115.2	125448	-32130.5	84166.8	116297	-81599.3	29237.9	110837	-461.925	118394	118855	154671	0.164677	28.5965	125819	0.146773	33.4475	111873	0.14397	34.8466	123323	0.191723	32.0008
747	-85202.6	12824.7	98027.2	-43754.5	77482	121236	-80915.3	25835.9	106751	19733.2	136629	116896	89318.3	0.186198	28.7168	122264	0.218777	31.6864	116936	0.141586	29.4588	134100	0.116376	33.9621
748	-93133.3	22221.3	115355	-43690.6	75830.9	119522	-97271.3	44061	141332	17453.1	138814	121361	135492	0.111926	32.8009	122389	0.211286	30.9794	166758	0.160936	35.2296	144320	0.134027	32.0617
749	-95422.2	21086.7	116509	-29651.8	89890.3	119542	-78597.8	23584.8	102183	19550.7	154499	134949	135106	0.137585	31.2151	141756	0.132975	31.706	99635.4	0.15044	31.5614	167669	0.165218	30.7151
750	-91201.7	16425.6	107627	-23815.6	107843	131658	-80204.2	26191.9	106396	-5245.45	96991.5	102237	120043	0.158519	27.3661	180896	0.121561	29.8079	101999	0.154183	34.238	100952	0.140259	32.0256
751	-90160.9	18756.5	108917	-40539.6	76933.2	117473	-88193.7	33456	121650	28341.5	166139	137797	110575	0.1416	33.9254	117166	0.198514	32.8307	137505	0.154864	32.4409	177538	0.150225	31.1931
752	-95432.2	19104.3	114537	-32921.4	73998.2	106920	-86728.4	37498.2	124227	358.523	108457	108098	112798	0.182457	33.8734	116625	0.121531	31.7249	141701	0.130429	35.2839	101911	0.158951	35.4743
753	-99424.7	22278.2	121703	-40625.1	58128.9	98754	-92683.3	34192.5	126876	-19687.3	74300.9	93988.2	133955	0.159751	33.2621	99199.2	0.140551	29.2991	141176	0.1809	32.2929	84849.9	0.158801	29.1891
754	-100245	22160.5	122405	-29117.1	102561	131678	-76460.4	22115	98575.4	22564.4	157163	134599	149937	0.148977	29.5599	166966	0.14764	30.7133	91047.5	0.146536	32.386	159125	0.166308	32.9222
755	-92907	22510.1	115417	-35548.8	73336.8	108886	-81027.8	29123.5	110151	17315.5	142939	125624	151948	0.0964139	29.6287	110239	0.149405	33.2628	119280	0.130558	32.5548	146249	0.152002	32.5789
756	-108495	27419.7	135915	-35964.2	81228.5	117193	-82498	28195.9	110694	32604.6	169946	137341	177513	0.142686	30.8932	119901	0.173738	33.873	121018	0.143387	31.0653	176927	0.140994	32.0182
757	-102697	24105.4	126803	-41668.2	52925	94593.2	-88130.1	32490.5	120621	3641.75	126553	122911	149524	0.152784	32.2429	88737.7	0.139554	29.821	136938	0.157392	31.6352	145284	0.171939	29.0359
758	-82893.2	13514.1	96407.2	-24531.2	99985.1	124516	-74825.7	22972.8	97798.5	-6732.55	111342	118074	83227.9	0.163792	32.4748	141396	0.132795	35.3564	97523.1	0.117112	31.4083	130790	0.192776	28.3766
759	-86289.2	16646.7	102936	-32894.2	94348.6	127243	-76940.5	21916.9	98857.4	26086.8	162540	136453	102634	0.135389	32.4391	161448	0.150646	29.2194	87156.2	0.159345	33.529	176518	0.150274	30.6938
760	-87948.8	16921.9	104871	-37307.6	80567.2	117875	-79724.9	27260	106985	-12629.1	93576.9	106206	104429	0.146319	32.4085	142375	0.153427	28.2939	112454	0.13242	32.3213	109576	0.17583	28.4664
761	-87895.3	18500.2	106395	-34559.5	71080.8	105640	-77499	27419.8	104919	-6973.89	95824.8	102799	116136	0.117518	31.8595	101341	0.141629	35.07	124891	0.100985	29.2732	99253.7	0.152237	32.1818
762	-86483.3	16489	102972	-38007.5	72704.4	110712	-95568.2	42092.5	137661	19803	140725	120922	101041	0.141005	32.6383	115962	0.160507	31.3485	177152	0.145583	31.6809	141119	0.129439	33.2401
763	-97314.1	21544.6	118859	-31157.5	95559.7	126717	-78751.9	30100.5	108852	15388.2	145806	130418	126243	0.158602	34.1319	142775	0.162426	33.4652	119096	0.108915	33.6987	140648	0.18535	34.5559
764	-100859	21726.2	122585	-37611.3	78293	115904	-79744.7	24833.2	104578	22675.9	158962	136286	141705	0.165029	30.6639	117514	0.178795	33.3123	103884	0.151322	31.8729	156320	0.176251	33.8966
765	-82441.1	13392.8	95834	-32856.8	76401.2	109258	-86165.6	32471.2	118637	-1875.96	93517.9	95393.9	81904.1	0.162401	32.7036	108520	0.141083	35.2014	137108	0.142915	31.5771	108341	0.0782182	28.7727
766	-103910	23723.1	127633	-42658.8	56773.9	99432.7	-83104.2	26752.8	109857	7790.12	129481	121691	140291	0.17421	33.8199	90156.9	0.169691	31.4862	109989	0.16765	32.4309	130962	0.173971	32.9564
767	-90784.2	17909.5	108694	-29942.3	91816.5	121759	-89065.9	37862.9	126929	8699.78	127240	118540	110528	0.154962	32.4073	141341	0.142234	32.4805	154819	0.133692	32.6084	133344	0.152836	31.8075
768	-97994	20214	118208	-39387.5	66476.5	105864	-78023.5	26896.7	104920	-3593.93	104318	107912	133234	0.165371	30.3435	99288.9	0.169996	33.4763	107637	0.123665	33.3177	112947	0.153986	30.7868
769	-106152	24629	130781	-29257	89237.7	118495	-105581	49038.4	154620	14940.9	136125	121184	142470	0.180923	34.5743	136602	0.132713	32.6634	199850	0.167567	32.7168	137760	0.145628	32.9375
770	-104406	23800.7	128207	-41159.2	73131.7	114291	-89471.8	38666.3	128138	15415.5	136075	120659	147000	0.169104	32.3819	121302	0.181184	30.1444	143954	0.144741	35.8137	130739	0.149567	34.6939
771	-86396.1	15836.3	102232	-26480.8	97767	124248	-91795	34852.6	126648	-3248.94	105354	108603	103389	0.143273	30.6344	145742	0.134603	33.5412	140723	0.173608	33.0225	107523	0.164971	32.6611
772	-107230	24018.7	131249	-32680.9	95134.3	127815	-83503.4	27124.4	110628	10718.4	131605	120887	149044	0.184272	32.2304	151382	0.16185	31.422	126617	0.147808	28.5632	140010	0.151927	31.3323
773	-86482.8	16448.6	102931	-42631	66691.2	109322	-83356.4	22982	106338	-13255.5	89244	102499	104593	0.136597	31.4524	107685	0.187858	30.9658	106513	0.187289	28.7689	101824	0.166998	29.2151
774	-90210.6	20361.5	110572	-23366.5	101945	125311	-78338.1	26098.1	104436	15986.3	131356	115369	120111	0.117408	33.9043	142866	0.130134	35.6783	105647	0.131491	32.9373	125208	0.126487	34.97
775	-96145.4	19221.8	115367	-35502.2	67664.9	103167	-73874.4	19256.1	93130.5	10897.1	117235	106338	122209	0.173282	31.4573	105486	0.12881	32.0728	84928	0.137866	30.2312	116065	0.0991905	33.6693
776	-90053.8	20363.4	110417	-36197.8	75898.3	112096	-82725.4	25578.5	108304	-11942.5	91231.7	103174	125290	0.111288	32.506	126185	0.145818	30.0743	100233	0.184093	34.0253	104356	0.163063	29.1412
777	-84541	13636	98177.1	-29713.2	100980	130693	-79134.7	24094	103229	7288.18	133044	125756	91654.3	0.165383	29.7553	154566	0.158225	32.6656	109459	0.140293	29.3493	148543	0.172751	29.8553
778	-99103.7	23623.8	122728	-43413.7	52649	96062.7	-99718.5	44976.9	144695	1540.23	119947	118407	148400	0.132971	31.8381	87673.4	0.159584	30.0256	194140	0.149269	30.8896	128835	0.176021	31.0339
779	-91599	20637	112236	-31514.5	85534.5	117049	-84601	28508.6	113110	40761.2	190711	149949	145584	0.10451	28.3506	134845	0.137452	31.7158	113404	0.170639	33.5186	225101	0.136082	28.2407
780	-91382.2	17447.7	108830	-39832.2	66282.3	106115	-103880	47584.1	151464	45276.2	184262	138985	108773	0.167206	32.081	109750	0.15696	30.1968	195286	0.165255	32.4885	173749	0.125571	35.3501
781	-101676	22914	124590	-35439.8	73511.8	108952	-87087	33823.2	120910	-6909.22	97448.6	104358	154414	0.14905	29.6786	118029	0.139362	31.1414	136706	0.146779	32.9887	105711	0.152566	30.7278
782	-86127.6	17603.8	103731	-33059.2	84926.2	117985	-82871.5	27052.5	109924	9532.37	133536	124003	101477	0.125908	34.695	126878	0.155862	33.4678	115611	0.15662	31.1995	143642	0.165303	30.9881
783	-88278.5	18108.2	106387	-36077.6	62020.6	98098.2	-78013.6	27630.8	105644	-8324.32	89072.4	97396.7	108686	0.132706	33.3222	95178	0.119155	32.5814	113603	0.11493	32.4298	83237.5	0.143672	35.67
784	-83020.5	14697.8	97718.3	-39798.2	64483.3	104282	-83816.2	31388.2	115204	11585.4	133650	122064	91001.4	0.138192	32.3024	101389	0.160697	31.8	123940	0.142057	33.7672	134676	0.161628	33.0794
785	-88504.8	17581.3	106086	-27699	96662.1	124361	-84741.3	27895.3	112637	9375.03	128316	118941	96392.2	0.157445	36.4787	160735	0.12619	30.0689	123919	0.158941	30.0145	131768	0.154983	32.4601
786	-92813.1	18245.3	111058	-37095.5	73880.2	110976	-103042	54166.1	157208	-3432.85	100645	104078	121167	0.155329	30.1159	102537	0.178361	36.0261	210907	0.138637	34.2433	113266	0.130511	29.6191
787	-92225.1	20865.8	113091	-33848.2	85649.9	119498	-85143	26812.5	111955	36135.9	183865	147729	130292	0.119825	32.0293	138703	0.15087	30.8753	118172	0.173125	30.2525	180417	0.170125	33.9703
788	-92766.9	19981.7	112749	-44540.5	53149.4	97690	-83819	31893.4	115712	-3530.17	104160	107690	122818	0.138727	32.5387	80921.1	0.189917	32.8403	126554	0.137813	33.6018	99883.2	0.172433	34.7606
789	-86464.9	15887.3	102352	-32496.6	92796.2	125293	-79514.5	25631	105145	29926.5	159849	129923	104283	0.142215	30.4696	138745	0.166836	33.4413	117058	0.130054	29.1947	155381	0.134462	34.292
790	-82762.1	13162.8	95925	-31621.8	83089.1	114711	-79853	27118	106971	31681.2	158188	126507	87469.2	0.158368	30.097	135580	0.128481	30.6422	109108	0.13809	33.1391	153623	0.117369	34.3239
791	-95542.3	19791.2	115333	-28520.3	92690.1	121210	-86409.7	27842.2	114252	12445.4	137521	125076	134481	0.14875	29.4333	131074	0.145858	35.3578	116823	0.183028	31.7769	139202	0.168734	32.9307
792	-97573.7	23367.8	120941	-18402.1	124675	143077	-82914.7	30242.9	113158	28416.8	157890	129473	133033	0.138754	35.1308	186356	0.134112	33.4507	116054	0.147231	34.7458	167602	0.12587	31.4018
793	-88856	17568.5	106425	-34201.7	77131.7	111333	-94781	42943.1	137724	-8749	95612	104361	110778	0.140285	31.7183	120442	0.141317	32.0203	171335	0.144277	33.4184	95757.4	0.174852	33.2827
794	-95504.3	20718.9	116223	-32862.1	72281.8	105144	-88733.8	31650.2	120384	-10753	95327.1	106080	130309	0.146102	31.7996	109825	0.120701	32.9077	138476	0.162026	30.4748	109801	0.16901	28.9395
795	-108759	25462.8	134222	-42026.1	55753.9	97780	-82630.9	23397.3	106028	14334.9	138590	124255	159454	0.172772	31.9375	92388.1	0.153224	30.1738	109925	0.173617	28.3798	158313	0.140933	29.1805
796	-96399.4	21507	117906	-35495.8	79818.2	115314	-86889	39692.7	126582	-3737.87	98365.9	102104	126127	0.151794	34.1037	127065	0.154708	31.4085	145880	0.12278	36.2788	100204	0.135405	32.7217
797	-98722.2	21455.2	120177	-39255.3	76176.4	115432	-77793.2	21080.3	98873.6	544.414	109777	109233	132966	0.161846	32.2715	131580	0.164132	28.9468	90556.7	0.165857	31.0381	106125	0.159184	34.4806
798	-87109.3	16412.8	103522	-36180	80363.6	116544	-91381.2	35185.9	126567	12614.2	135292	122678	98305.2	0.152073	33.3915	125448	0.16433	32.0307	153131	0.156112	30.6369	129897	0.168083	34.7177
799	-106514	27223	133737	-29531.7	91376.6	120908	-80623.2	27786.1	108409	5875.5	124952	119076	152704	0.154179	35.6545	132354	0.147129	34.5198	111759	0.139713	33.1501	123596	0.1754	33.6989
800	-97831.2	21373.4	119205	-19529.1	121073	140602	-82727.8	24320.8	107049	47871.6	198624	150752	127787	0.162074	33.4516	190463	0.127682	31.7839	107816	0.175056	30.0769	206215	0.139646	32.1062
801	-99338.2	26673.9	126012	-35885	86855.5	122740	-89707.4	37799.6	127507	23713.9	145135	121421	154948	0.109181	34.4294	137865	0.170933	31.5001	159823	0.133651	31.5345	142037	0.121772	34.0606
802	-88122.7	16531.2	104654	-26939.4	92102.1	119041	-72943.5	18045.7	90989.2	-900.03	109277	110177	100257	0.158038	32.9775	143127	0.120476	32.1749	74154.7	0.150782	32.447	120604	0.149287	30.2029
803	-88729.8	19303.2	108033	-28934.5	105159	134094	-90487.1	31317.6	121805	6816.81	119281	112464	116832	0.117088	33.0446	158783	0.16228	33.1143	134712	0.180392	30.9972	131417	0.129029	30.255
804	-90283.3	17874.1	108157	-32076.9	95289.3	127366	-83556.6	27543.7	111100	12750.8	147884	135133	101558	0.164067	35.1999	156289	0.153399	30.485	107531	0.173238	34.153	176134	0.170845	27.987
805	-88557.3	16634.3	105192	-27672.9	103837	131509	-77446.3	27799.2	105245	27965.8	158035	130069	102280	0.158153	32.5269	155034	0.153799	33.4883	105439	0.117916	35.1536	173101	0.125036	30.4321
806	-82958	15188.8	98146.8	-36682.6	72789.9	109472	-83761.1	30931.2	114692	1463.85	108164	106700	97199.5	0.123686	31.2528	121435	0.142715	29.9708	123842	0.142954	33.3019	114541	0.130069	31.4775
807	-88231.5	17328.6	105560	-36045.4	62513.5	98558.9	-89522.9	37130.5	126653	-1611.69	106978	108589	107250	0.141313	32.3144	102205	0.113059	30.5825	156462	0.136768	31.6418	105471	0.162918	33.8096
808	-89251	17499.9	106751	-36083.9	76287.4	112371	-79907.6	25640.5	105548	-4163.58	100728	104891	106604	0.150127	32.8317	125271	0.147524	30.4488	117931	0.132397	28.9891	109803	0.141786	30.5783
809	-102483	23807.2	126290	-42633.4	60689.9	103323	-93935.6	39721	133657	-3092.93	104743	107836	135387	0.169355	35.1692	101100	0.170439	30.0149	161470	0.154507	32.7995	109740	0.156501	31.8155
810	-93095.7	16859.4	109955	-37578.1	65138.2	102716	-82580.7	26197	108778	8777.49	119836	111058	122377	0.167428	27.5533	104949	0.137211	31.0332	116047	0.155983	30.0994	115467	0.133076	34.5945
811	-106544	23675.1	130219	-42054.1	75491.7	117546	-74535.5	26640.1	101176	2396.95	128696	126299	150046	0.180756	31.557	129075	0.186349	29.2434	99516.3	0.0995663	35.6928	142088	0.19462	30.1916
812	-91334.2	19883.1	111217	-33592.7	84678.3	118271	-86875.3	33573.8	120449	-7023.65	91932.6	98956.2	116485	0.134817	34.1385	136392	0.147992	31.0423	131189	0.151972	34.1227	90446.7	0.138922	33.8809
813	-102209	23826.3	126036	-31990	77303.1	109293	-89211.2	38221.4	127433	9069.73	120125	111055	144987	0.156125	32.8669	124218	0.119906	31.1158	160685	0.128971	31.7154	117279	0.130171	34.1421
814	-82601	16831.3	99432.3	-28110.3	87496.8	115607	-78847.8	25253.4	104101	-10268.6	87448.6	97717.1	104476	0.0959323	32.2203	120240	0.133995	36.3841	115650	0.12696	29.1146	93756.8	0.136743	31.0906
815	-97851	20555.8	118407	-25929.2	98221.9	124151	-87085.6	41414.1	128500	23734.3	154520	130785	121258	0.177705	33.9042	131684	0.146511	37.2944	176269	0.0994722	31.3265	155122	0.151699	33.2039
816	-96731.5	18305.8	115037	-35891.7	71750.7	107642	-82130.6	30722.2	112853	-10052	90052.8	100105	129920	0.174559	28.18	120788	0.13263	29.7012	114357	0.141162	35.8202	94922.8	0.151072	31.6232
817	-105254	24511.3	129765	-41688.5	58644.7	100333	-76938	24912.2	101850	12006.7	137222	125215	151877	0.164578	32.2779	86619.3	0.176218	33.852	94614	0.136205	35.1072	164116	0.144579	27.8709
818	-104035	24475.4	128510	-36414.9	63861.4	100276	-82106.7	31372.1	113479	5958.81	106897	100938	171934	0.138496	28.4707	108785	0.115812	29.3522	125504	0.126708	33.3293	103687	0.092188	34.3652
819	-106891	28292.5	135184	-32757.8	88257.4	121015	-84219	25711.6	109931	5535.15	113716	108181	161185	0.141774	35.1055	129050	0.163808	34.1949	122685	0.162216	27.9432	125428	0.115833	30.2208
820	-88112.5	17164.6	105277	-27759.7	92304.4	120064	-95082.9	43921.3	139004	-6504.44	96319.9	102824	102015	0.149006	33.6511	125772	0.144427	36.6951	174350	0.141644	33.5887	104513	0.143242	30.7201
821	-89961.6	17609.9	107571	-34771.8	76223	110995	-85016.5	30627.8	115644	1292.64	109882	108590	118083	0.140619	29.8263	118012	0.145208	32.2947	137148	0.138975	29.7759	102030	0.158927	35.8987
822	-84160.9	14281.7	98442.6	-38804.7	72560.3	111365	-85417.1	31550.3	116967	29777.8	170670	140892	90659.3	0.155883	31.5062	118426	0.163291	30.6354	127313	0.150443	33.0422	169759	0.166442	33.5122
823	-90658.2	16190.3	106848	-39814.9	71474	111289	-87475.6	32794.6	120270	4679.41	116578	111898	99501.4	0.188147	32.5428	109626	0.180658	32.5989	134736	0.154355	32.4532	113906	0.151811	34.1153
824	-97787.2	21641.7	119429	-36934.6	58559.1	95493.6	-83587.7	34130.5	117718	47509.2	190988	143479	128941	0.1582	33.5683	98345.6	0.106432	29.7721	136914	0.120249	33.2378	176167	0.136629	36.1378
825	-87606.6	14943	102550	-24505.5	117533	142039	-94494.8	40370.9	134866	25151.9	149503	124351	97478.7	0.173542	30.6589	193508	0.142242	30.369	162795	0.155354	33.0649	146433	0.128181	34.0322
826	-89645.2	17957.8	107603	-28646.7	89870.1	118517	-82263.6	28765	111029	5247.82	119814	114566	107778	0.147901	33.3237	133757	0.133337	33.5945	121122	0.139762	31.665	120896	0.156175	33.0348
827	-101674	21849.3	123523	-25357.6	130577	155935	-83059.2	22737.9	105797	23756.1	152096	128340	127256	0.189203	34.3391	198383	0.175917	32.9103	97432.4	0.202529	31.1162	147936	0.147999	34.2708
828	-106273	22248.5	128521	-31421.7	99822.5	131244	-85230	29917.2	115147	-9142.17	91137.1	100279	147037	0.192314	30.2625	163044	0.156927	30.6122	122583	0.159162	32.5409	88105.9	0.160639	34.4801
829	-95242	20196.3	115438	-28277.4	100896	129173	-87319.1	36065.8	123385	-6348.42	97751.9	104100	127347	0.151545	31.7186	155754	0.147531	32.3896	141629	0.138037	33.9532	102612	0.153679	31.7544
830	-85530.7	14642.6	100173	-44395.3	67017.9	111413	-95701	38005.1	133706	-11263.3	87184.2	98447.5	89147.1	0.169844	32.8504	114578	0.193382	29.2457	160990	0.169487	31.4762	92127.9	0.148045	31.5446
831	-109960	26307.9	136268	-31684	73185.7	104870	-80594.7	29515.1	110110	4075.26	112791	108715	166086	0.168017	31.6799	109346	0.114589	33.4653	124385	0.120668	31.6385	117250	0.1311	32.0655
832	-98460.9	22395.8	120857	-31080.7	95768	126849	-86263.8	36627	122891	8369.55	123674	115304	135167	0.150319	33.138	143166	0.162173	33.4464	148630	0.123177	32.8574	125821	0.145705	32.7645
833	-83983.7	15125.8	99109.5	-40046	67447.6	107494	-85724.1	27519.3	113243	1760.93	115539	113778	92422.3	0.141859	32.7319	103343	0.174398	32.6328	116851	0.178039	31.4012	114509	0.170452	33.6333
834	-89618.7	16943.8	106562	-30701.2	91628.9	122330	-76641.5	26524.6	103166	10683.6	126542	115859	110805	0.152772	30.5829	140580	0.147735	32.5895	114882	0.104916	30.7847	144477	0.124109	29.1954
835	-83352.1	15226.8	98578.9	-37509.9	72467.2	109977	-75172.6	20296.3	95468.9	-6770.84	93685.5	100456	99448	0.124471	30.6226	118542	0.151815	30.5659	89785.1	0.141005	30.1406	93492.1	0.144192	33.4023
836	-99951.1	22289.6	122241	-36945.3	73376.6	110322	-83482.5	27228	110710	3742.04	109937	106195	135138	0.162164	32.988	125791	0.142193	29.1662	111364	0.167554	32.5995	121327	0.113763	30.2041
837	-108173	24820.4	132993	-39192.6	62196.1	101389	-91319.3	36925.1	128244	17195.2	138316	121121	154796	0.178335	32.0686	97020	0.149904	32.0533	152823	0.152228	32.2161	127517	0.151106	36.1564
838	-95230.4	19120.8	114351	-35569.8	76136.9	111707	-79144.4	29040.1	108184	46524.3	194401	147877	111537	0.182564	34.2861	114545	0.156194	33.2345	116465	0.117781	33.2462	214727	0.127276	30.1781
839	-102972	24937.9	127909	-38481.2	62244.9	100726	-83412	23249.6	106662	8308.82	123652	115343	164455	0.135518	30.3281	98780.7	0.140276	31.5066	114193	0.174399	27.1465	120217	0.152883	34.2859
840	-87567.1	17354.2	104921	-38771.1	65189	103960	-91779.6	35138	126918	3697.8	115367	111669	99532.1	0.145338	34.8717	106786	0.146261	30.5232	146814	0.165651	31.9115	112730	0.154939	34.1128
841	-93897.7	19546.3	113444	-32052.1	74430.2	106482	-79441.3	27891.4	107333	9700.92	128923	119222	115319	0.16133	33.8994	120996	0.111741	30.7572	116135	0.12397	32.0219	130452	0.157153	32.9427
842	-88560	19484.6	108045	-34921.1	82882.8	117804	-81168.1	28239.7	109408	6952.49	117162	110209	116353	0.114552	33.4923	139656	0.147617	29.674	112581	0.142189	33.4451	114630	0.134418	34.0694
843	-119356	31478	150834	-33957.8	87478.7	121437	-83261.9	30216.5	113478	40895.6	183236	142341	186818	0.17199	33.6991	127767	0.171798	34.2338	128737	0.135491	31.2953	200515	0.127248	30.461
844	-102201	22420.7	124621	-41006.9	64984.2	105991	-92699.4	38694.6	131394	-4408.91	90291.6	94700.5	140034	0.171621	32.0218	90734.6	0.195647	35.81	164549	0.146183	31.354	91148.1	0.097164	33.0201
845	-102714	24820	127533	-43072.4	60115.2	103188	-85169.6	30566.6	115736	-784.285	115449	116233	160288	0.138168	30.9693	94256.4	0.184423	31.8892	131085	0.146727	31.0908	121013	0.181823	31.8005
846	-98236.3	22853.7	121090	-36580.4	70313.1	106894	-100780	47874	148654	3838.68	112256	108417	143738	0.136607	31.7992	109655	0.145821	32.0612	189896	0.153111	33.6141	112333	0.13577	33.3103
847	-79790.2	12824.2	92614.4	-28935.2	89550.9	118486	-81021.9	26722	107744	1788.78	115463	113674	86216.2	0.130126	29.749	134121	0.133937	33.3845	109320	0.149722	32.5918	120353	0.161518	31.9788
848	-104644	24153.4	128798	-38836.9	62238.2	101075	-85397.8	29051.7	114450	19606.2	135918	116312	152815	0.16192	31.6112	105167	0.135109	29.5901	123451	0.16174	31.3774	127321	0.119847	35.5843
849	-88005.2	17944.5	105950	-38247.5	73717	111965	-91412.5	33314.7	124727	30481.3	163834	133353	116871	0.122475	30.7082	118661	0.163146	31.0622	144647	0.169797	30.709	181628	0.126601	30.0677
850	-101626	22734.6	124361	-34909.6	78609.3	113519	-78526.4	26334.5	104861	13011.5	132000	118989	126649	0.182747	35.9018	119644	0.154352	32.8514	110731	0.126443	31.7098	129572	0.148503	33.9582
851	-92934.5	21884.7	114819	-35729.5	75897.7	111627	-82792.5	27540.6	110333	21650.8	150584	128933	138092	0.110816	31.6957	125001	0.14345	30.3588	114509	0.156017	32.0682	153524	0.149759	32.695
852	-100790	21449.4	122240	-30481.6	84385.9	114868	-84303.5	26267.7	110571	7888.66	128694	120805	137182	0.17199	31.2716	132798	0.127469	31.7723	119972	0.165043	29.1932	130128	0.170294	32.9659
853	-82695.1	14629.9	97325	-35285	92441	127726	-79366.4	23735.1	103102	-3912.25	101204	105117	96303.2	0.127911	30.383	147721	0.174373	31.2891	101416	0.154885	31.2051	103609	0.150902	32.5597
854	-79223.1	13757.1	92980.3	-37006.9	78922.1	115929	-79622.4	25837.6	105460	-13483.7	86537.4	100021	83258.9	0.116733	33.0466	113773	0.182125	34.6841	121072	0.126064	28.4543	106210	0.145262	27.1592
855	-89625.2	16437.1	106062	-34174	69790	103964	-92208.2	42443	134651	2542.83	113598	111055	107875	0.161679	30.4744	106342	0.125275	32.814	176247	0.126604	32.1087	112152	0.15552	33.763
856	-101199	26167.7	127367	-41698.6	55882.2	97580.8	-80288.9	26042	106331	-1802.17	109709	111511	159869	0.120626	32.7365	86976.3	0.159729	32.125	114490	0.138539	30.3282	117243	0.163716	31.1914
857	-94611.9	18665.4	113277	-33909.6	80600.8	114510	-87108.9	30382.5	117491	-12286.6	94146.8	106433	121106	0.166792	30.8249	129198	0.142905	31.1928	122631	0.173157	33.0341	99137	0.194722	31.6555
858	-98241.6	22456.8	120698	-37063.3	58815	95878.3	-88855.9	33567.5	122423	-689.44	106788	107478	148113	0.135287	30.3239	91594.5	0.117079	32.1062	135645	0.161597	32.9955	112351	0.143609	31.6828
859	-86470.9	15618.2	102089	-41703.7	68530.9	110235	-89218.8	35684.8	124904	7755.46	129860	122105	102028	0.148056	30.6156	117570	0.172	29.1446	139538	0.154631	34.0982	134775	0.171181	32.1177
860	-96824.6	22232.1	119057	-40959.1	64808.8	105768	-76949.2	19449.5	96398.7	-8531.23	88985.8	97517	149127	0.126372	29.8163	106873	0.164837	30.3206	92200.2	0.159642	28.1265	92168.9	0.131368	32.1821
861	-90532.3	17889.5	108422	-36155.8	84043.6	120199	-76534.5	23614.3	100149	35016.9	168543	133526	118573	0.142493	30.1747	143512	0.156298	29.281	98161.1	0.13158	32.0755	170800	0.126451	32.8927
862	-90529.4	17048.5	107578	-34809.9	71649.3	106459	-87256.1	31553.4	118809	-699.766	111133	111833	105976	0.167338	32.1742	108449	0.137278	33.0337	126617	0.165786	33.227	116626	0.163271	31.7634
863	-94762.6	22929	117692	-39006.9	66759	105766	-80740.3	25313.7	106054	-7781.35	96810.8	104592	129240	0.124471	35.4829	115960	0.143493	28.7854	111777	0.148111	30.1955	104762	0.158214	30.8034
864	-90972.5	18295.3	109268	-34710.2	73831.1	108541	-80174.6	20722	100897	-11803	91842.2	103645	120958	0.139968	30.2506	108875	0.145844	33.9064	89831.5	0.195034	30.7569	104998	0.164614	29.1569
865	-86304.7	16153.8	102458	-41524.7	66602.6	108127	-80514.6	27692.9	108207	-1349.96	109293	110643	96159	0.149792	33.5982	104593	0.182412	31.839	124714	0.124578	29.6069	115305	0.160142	31.5955
866	-106278	26718.4	132996	-31336.7	80341.6	111678	-88652.7	31843.1	120496	1988.55	107774	105786	172640	0.137931	30.9527	120610	0.130673	33.3063	144781	0.153966	29.3253	111444	0.126647	32.2358
867	-109482	26811.4	136293	-28275.9	98960.6	127237	-90132.4	36150.3	126283	-10648.7	94910.6	105559	162908	0.165269	32.9161	158551	0.138814	31.2078	140358	0.159131	34.3412	105859	0.171694	29.8858
868	-89339.2	17450.9	106790	-33749.1	69053.9	102803	-79959.6	24845.4	104805	14493.5	148694	134200	114738	0.14068	30.4187	103067	0.121563	33.4996	105521	0.150973	31.394	148862	0.194064	33.2956
869	-89140.7	18594.1	107735	-34809.7	85145.5	119955	-74022.3	21403.5	95425.8	-9632.63	93277.7	102910	108669	0.136191	34.2215	131136	0.164984	32.4645	92487.6	0.120457	30.8561	100257	0.160295	31.0128
870	-108728	25131.9	133860	-32181.4	85082.2	117264	-78869.1	25283.7	104153	-2565.04	106160	108725	152740	0.18233	32.9081	119601	0.158657	35.5693	116335	0.126309	28.9781	108765	0.161736	32.535
871	-86010.3	17850.1	103860	-37594.6	85853	123448	-79859.2	24300.5	104160	11296	136715	125419	105811	0.117315	33.7395	133485	0.185596	32.1584	107003	0.14964	30.28	137549	0.175213	33.1313
872	-99477.3	24099.4	123577	-33893.2	70027.3	103921	-88121.4	30478.1	118599	3041.53	109588	106547	146452	0.134044	32.911	109602	0.120069	31.9461	124994	0.177729	32.5115	119489	0.119428	30.5714
873	-97984.3	22037.5	120022	-40294.1	77041.3	117335	-75328.6	25276.6	100605	17537.8	141179	123641	154670	0.130599	28.4962	119947	0.192317	32.1148	107114	0.104152	31.4639	134841	0.154511	34.9001
874	-96897.3	21699.4	118597	-29964.8	110403	140368	-80271.1	28796.4	109068	23125.2	148879	125754	143770	0.135292	30.1864	178825	0.164515	30.8691	113588	0.131399	33.8023	156539	0.130196	31.7023
875	-98836	21702	120538	-37475.4	77548.7	115024	-99804.4	40434.8	140239	19675.7	136352	116676	145353	0.147138	29.8611	122311	0.167628	31.7015	184601	0.16565	29.2052	134106	0.115422	33.8917
876	-102229	24761	126990	-40781.8	63565.4	104347	-76745.7	24746.6	101492	20646.3	143045	122399	133656	0.162514	37.0518	97419.2	0.17263	32.6247	97928.5	0.130195	33.6934	137690	0.137773	34.6298
877	-91876	18442.9	110319	-33254.2	70086.8	103341	-83150	32396.4	115546	16506.6	135487	118981	117469	0.150559	31.4004	103587	0.12116	33.8299	128896	0.128818	33.5116	127960	0.141226	35.2942
878	-100717	23846.7	124564	-34967.5	75237.9	110205	-78932.1	26174.6	105107	-3157.34	107683	110840	129969	0.162526	36.696	118702	0.141863	31.6919	108261	0.133568	32.2365	117721	0.163087	30.4909
879	-107640	26920.9	134561	-33467	70385.8	103853	-94541.5	38720	133261	1938	107891	105953	170918	0.146105	31.5015	106007	0.121812	33.1987	163322	0.158508	31.6103	104790	0.135914	34.3197
880	-100862	24175.6	125037	-30794.4	87051.2	117846	-76917.7	24741.7	101659	21073.2	145635	124562	137880	0.151865	35.0674	130564	0.142252	33.3365	102870	0.125629	32.0685	139655	0.145142	34.7605
881	-102430	25893.1	128323	-40750.9	66238.1	106989	-92909.3	37105.3	130015	-3990.72	97083.5	101074	159076	0.130691	32.5545	102628	0.176588	32.2708	145405	0.170516	34.0248	110466	0.117376	29.2952
882	-111122	26489.1	137611	-40436.8	70293.2	110730	-90675.6	30627.5	121303	2419.44	115946	113527	166052	0.173955	31.9046	113807	0.174298	30.8826	140760	0.175614	29.0115	131766	0.145189	29.3314
883	-90659.9	19682.7	110343	-42684.8	58666.9	101352	-91934.5	40965	132900	-4664.76	98801	103466	118463	0.128565	33.2303	100062	0.162611	29.3151	150582	0.149636	36.2726	99328.6	0.148851	33.1563
884	-103030	25279.6	128310	-21349.4	102220	123570	-77392.8	26558	103951	-556.269	108607	109163	162036	0.135796	31.2024	142226	0.117506	35.9358	112240	0.11398	31.5489	111140	0.154885	32.5736
885	-96013	20033.7	116047	-38971.1	71573.7	110545	-92785.9	39174.6	131960	-3564.72	117400	120965	122079	0.165731	32.8208	109934	0.172931	32.5531	175224	0.136857	29.8091	132767	0.196468	29.4753
886	-94190.9	19148.7	113340	-29094.2	92791.8	121886	-89779.1	36998.6	126778	-7308.77	94296.9	101606	114213	0.168941	33.5315	144911	0.136243	32.0167	154488	0.140459	31.9323	97662.6	0.147717	32.1846
887	-89341.9	17699.5	107041	-24138.7	111625	135764	-84090.6	27795.2	111886	17194.1	143311	126117	108199	0.146909	32.7165	154359	0.156805	36.1576	118831	0.160552	31.1875	146769	0.153982	32.5481
888	-92033.8	18124.5	110158	-34217.6	88169.7	122387	-86636.6	36649.8	123286	-2740.75	101191	103932	107141	0.169518	33.8331	142704	0.158057	30.8925	148264	0.125944	32.959	115105	0.125578	29.304
889	-90940.5	16676.8	107617	-46019.8	49659.4	95679.2	-89523.1	36295.8	125819	6051.02	116404	110353	102250	0.181092	32.6197	83317.1	0.181265	29.8015	156461	0.138548	30.9306	111223	0.142098	34.8861
890	-108468	28177.6	136646	-36674.6	69946.1	106621	-82094.7	26824.5	108919	-4352.06	105103	109455	182377	0.134578	30.9003	102603	0.154973	34.0859	109254	0.159319	32.7366	117061	0.159523	29.9284
891	-86612.9	16119.9	102733	-42529.8	52711.1	95240.9	-86234.2	33469	119703	-8827.21	92433.9	101261	102970	0.143206	31.3098	84943.5	0.154672	31.0272	131063	0.147494	34.0489	97215.4	0.15124	31.6939
892	-95440.6	20468.8	115909	-36110.7	74647.7	110758	-85486.5	30827.7	116314	10493.8	136626	126132	118325	0.162474	34.5975	120067	0.147314	31.0858	130183	0.14951	31.5738	146030	0.170124	31.1867
893	-91401.3	19568.8	110970	-33319.1	75165.2	108484	-84095.9	30371.3	114467	7135.28	122110	114975	122079	0.131763	32.0592	124606	0.12162	30.161	126736	0.143804	31.9523	132712	0.139583	30.6703
894	-93755.9	20822.2	114578	-40048.5	64941.2	104990	-84693	34859.7	119553	26577.1	150758	124181	130420	0.13178	31.9311	104860	0.159947	30.9656	131306	0.131952	35.398	150415	0.120875	33.4094
895	-94911.8	19185.4	114097	-34134.3	94059.7	128194	-89196.7	37129	126326	-14764	89904.4	104668	106185	0.188158	36.1359	149019	0.170563	31.5597	150811	0.139734	32.8262	105334	0.179935	28.4505
896	-93503.4	18176	111679	-39410.8	70497.8	109909	-88645.5	33633.8	122279	-6928.54	100608	107536	129330	0.151398	28.1079	111594	0.169477	31.5867	138761	0.156291	32.3181	104917	0.173978	31.9643
897	-88307.8	16146.2	104454	-18325.5	118012	136338	-93110.5	39638.7	132749	-12879	91474.9	104354	106205	0.154556	30.4057	164783	0.130988	35.8084	158713	0.152166	33.3002	93179.6	0.194412	32.7235
898	-95166.9	17719.5	112886	-28010.5	114199	142209	-81696	32843.4	114539	-8063.59	98763.2	106827	124271	0.174621	28.5174	200121	0.146725	28.5324	140787	0.106552	31.1045	106516	0.170479	30.9072
899	-97208.6	17898.3	115107	-35293.9	69058.6	104352	-79359.7	23635.7	102995	-750.209	110929	111679	120793	0.195072	29.6347	108486	0.129751	31.8284	107766	0.146003	29.2432	124433	0.152338	29.7159
900	-117057	28256.6	145313	-38445.9	70504.1	108950	-79515.4	25388.6	104904	33546	179685	146138	172203	0.191941	32.8177	122533	0.146499	28.7695	108377	0.141225	31.235	186619	0.163416	32.0947
901	-90045.2	17849.7	107895	-37515	67109.4	104624	-89034.3	31750.1	120784	-2050.57	106769	108819	115697	0.142169	30.8559	111152	0.137854	30.1882	130361	0.174162	32.4741	118733	0.147244	29.9744
902	-83100.6	15103.4	98204	-42967.4	47930.3	90897.7	-83810.2	29397.3	113208	11761.1	130013	118252	98795	0.123996	30.5752	72652.1	0.153961	32.9862	131585	0.138801	29.7878	122002	0.157108	35.5223
903	-92906	19591.4	112497	-24936.2	111553	136490	-78864.3	24102.6	102967	78836.8	259532	180695	122993	0.142835	31.8578	169371	0.147403	32.9317	102077	0.147762	31.483	261113	0.147207	33.1315
904	-85500.1	16399	101899	-33641.3	89966.5	123608	-81948.8	25782.1	107731	-17231.9	75048.3	92280.2	91608	0.145775	35.8025	139700	0.163761	32.1998	113298	0.155411	30.3413	81343.5	0.141586	30.7537
905	-95057	18809.9	113867	-38410.3	71491.8	109902	-76633.1	24210.9	100844	5908.4	119013	113105	117045	0.175147	32.1413	113207	0.162615	31.5756	106117	0.12077	30.4204	122997	0.143797	32.2537
906	-94907.9	19823.2	114731	-39039.2	63279.2	102318	-89903.4	35743.1	125647	5219.08	131286	126067	125882	0.153618	31.4949	95217.4	0.156818	33.2288	146065	0.152275	32.6277	146372	0.181439	29.8976
907	-102303	26680.4	128983	-49453.1	50882.1	100335	-80471.5	31352.1	111824	-5768.73	99527.9	105297	149515	0.132933	35.6892	93695.1	0.204356	27.153	118016	0.120948	35.4212	102965	0.159021	32.2205
908	-98925.9	20329.4	119255	-38216	84393.9	122610	-77197.3	21054.1	98251.4	12389	129864	117475	140305	0.162856	28.9788	148347	0.166272	28.4447	97740.6	0.147658	28.7211	137411	0.134195	31.5025
909	-89196.5	16094.1	105291	-36977.5	70475.2	107453	-88149.7	34109.8	122259	22944.1	150655	127711	106452	0.163035	30.2373	108624	0.151606	32.44	136239	0.154381	33.3822	151002	0.144007	33.2567
910	-93945.7	20086.4	114032	-36541.6	81968.2	118510	-71418.8	20635.1	92053.9	19640.6	148762	129122	141031	0.128428	28.485	130135	0.167355	31.4935	94101	0.0934466	29.2383	149699	0.158901	33.1248
911	-130928	36242.8	167170	-32285	101431	133716	-90750	29464.9	120215	10382.2	128774	118392	217358	0.179142	33.3485	167587	0.162622	30.2621	120912	0.208261	32.4918	131491	0.149973	32.6445
912	-86478.5	16269.5	102748	-32041	90170.7	122212	-92019.3	35867.2	127886	-2314.24	97764.7	100079	96043.5	0.150578	33.8794	134691	0.158729	33.4731	154136	0.15776	31.0264	106047	0.11074	30.73
913	-96389.5	21129.9	117519	-36176.7	83150.5	119327	-84286.5	29314.9	113601	18957.5	148279	129322	124731	0.156437	33.8807	123462	0.178233	33.6746	132682	0.141451	29.4589	157028	0.153783	31.4762
914	-93205.3	18712.2	111918	-42563.9	62493.2	105057	-91222.1	31081	122303	-864.602	108507	109371	119549	0.156806	31.3046	102184	0.176774	30.5788	154536	0.162517	26.8166	120056	0.145394	30.1267
915	-92714.1	21466.9	114181	-38806.9	61169.8	99976.7	-80043.7	25208.6	105252	6056.88	122225	116169	124321	0.124679	34.5346	100975	0.135131	30.2896	109068	0.145725	30.8171	127945	0.153814	31.8432
916	-86779.7	15370.8	102151	-37743.5	63696.8	101440	-81112.3	25767.9	106880	-8869.05	90754.9	99623.9	99094	0.158051	31.0227	101819	0.135976	31.2796	106294	0.157826	32.3228	93673.9	0.145454	32.2946
917	-97566.8	21542.6	119109	-38544.1	66775.2	105319	-91077.6	42578.5	133656	-11277.5	88678.4	99955.9	127953	0.158473	33.6727	109236	0.148162	30.5646	171752	0.123072	33.0543	90929.7	0.161107	32.5081
918	-87340.4	16205.5	103546	-30751.3	82064	112815	-79404.7	29434.8	108840	23670.2	150287	126616	106629	0.144312	30.396	120557	0.133019	34.0354	125938	0.109944	31.1633	145714	0.142566	34.3794
919	-88136	15078.4	103214	-41170.3	51085.4	92255.7	-82437.1	25584.6	108022	26031.6	157046	131014	101818	0.170014	29.6183	81475	0.134593	31.3503	109263	0.166221	31.2208	153358	0.149446	34.135
920	-89046.5	18142.8	107189	-36173.2	78954.7	115128	-83978.5	29382.4	113361	12958.7	136129	123170	121963	0.124273	29.7512	134311	0.14819	29.3926	122117	0.150982	32.0813	144066	0.153032	31.4968
921	-94337.1	19514.6	113852	-37183.7	75240.2	112424	-91655.8	35283.1	126939	15045.5	139696	124651	134237	0.142103	29.075	109306	0.174343	34.4171	137791	0.175249	34.1417	145849	0.15316	31.9271
922	-108388	25532.7	133921	-38881.1	61839.8	100721	-87361.9	29757.3	117119	-2775.95	103978	106754	169031	0.160376	30.2107	97433.7	0.144242	31.7343	121910	0.177965	32.5457	107095	0.152647	32.3633
923	-90093.3	18731.2	108825	-29452.1	100568	130020	-85871.3	27950.1	113821	-15960.1	79649.9	95610	109645	0.142415	34.167	166879	0.143752	30.132	122557	0.169779	30.4077	90250	0.147513	29.4183
924	-117574	27085.8	144660	-37870.2	60397	98267.1	-82677.4	27372	110049	12778.7	136914	124136	171110	0.203032	31.6589	98875.2	0.124618	30.542	116402	0.152973	31.3534	137566	0.165379	33.1754
925	-93483.3	17817.8	111301	-35084.6	89263.1	124348	-86615.2	26452.1	113067	14235.3	140506	126271	115138	0.172996	30.9503	139162	0.172239	32.0716	118243	0.186488	29.8281	138105	0.171525	33.9128
926	-90075.3	20682.4	110758	-33544.7	94612.9	128158	-91306.4	39777	131083	13360.5	133776	120415	127652	0.106899	32.4043	157889	0.158999	29.9619	154827	0.144034	34.255	138619	0.144831	32.1686
927	-80970.9	15007.3	95978.2	-39652.2	68117.8	107770	-86748.2	30635	117383	5890.94	124454	118563	93134	0.109697	32.2274	109892	0.163471	30.9931	140721	0.147735	29.0266	131660	0.162017	31.5088
928	-87717	14694.7	102412	-24472.9	100143	124616	-80125.5	30720.6	110846	4556.96	117392	112835	96844.5	0.178382	30.347	155371	0.120984	32.227	138529	0.102061	29.5684	117251	0.153154	33.3735
929	-95751	20116.9	115868	-36945	78882.7	115828	-87846.9	35666.3	123513	-9823.16	95470.8	105294	127858	0.15554	31.4675	121083	0.170457	32.5739	145225	0.139171	32.7457	97579.6	0.18163	32.613
930	-85008	15217.9	100226	-38493.2	75208.1	113701	-82283.4	24348.3	106632	18340.1	144447	126107	96546.1	0.145455	31.5247	117170	0.173681	32.0936	117738	0.156451	27.5734	162206	0.13693	29.6838
931	-114937	27789.4	142727	-31239.4	96949.9	128189	-91046	37850.6	128897	17202	134877	117675	170449	0.184224	32.6074	154067	0.155565	31.4636	153063	0.148188	32.9716	134604	0.126066	33.401
932	-96589	19810.7	116400	-25195.5	112189	137384	-82013.1	24081.9	106095	-10372.4	85473.9	95846.3	116583	0.180399	33.9856	164289	0.155475	34.1437	97581	0.186909	32.9052	91978.4	0.126203	30.9761
933	-99508.5	24379.2	123888	-41295.3	59542.1	100837	-85348.5	28297	113645	-455.52	102708	103164	155548	0.124606	31.3462	90443.7	0.169379	32.9166	115517	0.1746	32.6614	113751	0.115872	30.0973
934	-93595.4	21289.7	114885	-30693.8	89896.6	120590	-80382	24613.4	104995	37229.1	179123	141894	130547	0.126841	32.6163	152232	0.13069	29.5262	112089	0.146584	29.2783	186912	0.141453	31.9443
935	-116298	29408.9	145707	-25280.2	90804	116084	-82318.9	23572.4	105891	38361.4	175077	136715	204266	0.15246	28.7947	136793	0.109181	33.1904	99780.7	0.187555	31.499	173889	0.130021	33.5609
936	-90507.2	16832.8	107340	-35077.9	68228.2	103306	-95534.2	41240.8	136775	-5277.7	102560	107838	107008	0.167534	31.4609	99417.7	0.135238	34.3139	156485	0.166408	35.1393	114456	0.156426	29.8687
937	-87710.2	15901.1	103611	-33707.6	72819.2	106527	-80405.3	27722	108127	6267.8	115462	109195	97577.1	0.164609	32.5919	105735	0.135906	34.4346	110600	0.1394	33.4202	123827	0.120814	31.0816
938	-87354.4	17280.5	104635	-35939.1	78181.3	114120	-91851.8	34363.6	126215	4480.68	121317	116836	102803	0.139363	33.6188	128276	0.150322	30.4738	149229	0.165185	30.7033	125990	0.163902	32.0968
939	-92639.4	18896.8	111536	-24874	90264.7	115139	-75796.9	21636.7	97433.6	-3385.06	101882	105267	130680	0.137708	28.9208	140609	0.101411	32.0977	91478.4	0.140336	31.5363	98341.1	0.158218	34.5335
940	-92805.5	18241.7	111047	-43576.7	58391.2	101968	-80240	27869.3	108109	7920.11	127097	119177	122793	0.15324	29.7113	106603	0.159708	27.3872	117057	0.129879	31.7444	130209	0.161772	32.5367
941	-99418.7	22325.9	121745	-34629.7	78960.3	113590	-88159.9	33750.9	121911	24614.5	151728	127114	123197	0.173266	36.2444	108787	0.168796	36.2912	129053	0.163984	34.8703	149850	0.138744	33.7512
942	-84821.5	13922.8	98744.4	-36446.7	68676	105123	-76517.1	20157	96674.1	13792.8	140608	126815	91629.5	0.165358	30.3894	112206	0.134019	30.6026	87596.7	0.160406	30.6816	143829	0.168247	32.5868
943	-86982.5	17509.1	104492	-35383	79133.1	114516	-84101.5	30524.6	114626	-948.717	107986	108934	102691	0.133667	34.1006	117803	0.163005	33.587	125288	0.145103	32.4847	117862	0.145867	30.5402
944	-94057.6	20434.8	114492	-27129.9	100051	127181	-92380.9	34700.8	127082	19456.7	139731	120275	127169	0.140568	32.1381	150504	0.142247	33.2389	151875	0.16505	30.4645	136438	0.131565	34.1379
945	-86994.6	16263.8	103258	-34145.9	70405.7	104552	-102118	44154.7	146273	-11514.6	85342.9	96857.4	100496	0.149098	32.3669	115809	0.11745	30.3973	191802	0.165027	30.6946	92750.5	0.136525	30.6711
946	-89313.4	16207.1	105521	-35877.9	75821.8	111700	-77345.5	19285.7	96631.2	-4530.27	98207.6	102738	96818.9	0.179296	33.4793	119834	0.150557	31.6363	88534.3	0.171345	29.0444	106405	0.133969	30.7652
947	-84565.8	16470.2	101036	-38131	77426.3	115557	-83424.1	28599.4	112023	11490.6	127493	116002	102262	0.120754	32.2116	129712	0.162646	29.8454	114037	0.159105	33.4387	125267	0.141757	33.9255
948	-89932.1	17164.1	107096	-37864.8	77349.6	115214	-82616.1	27627.5	110244	12255	130293	118038	102749	0.165656	33.4098	123318	0.16861	31.3619	125259	0.140987	29.4084	122410	0.154073	35.4799
949	-101861	21989.8	123851	-45133.7	52415.8	97549.6	-89194.3	33158.9	122353	-11184	96081.9	107266	136091	0.177266	32.3165	106175	0.146877	24.6837	142229	0.157452	31.0849	105903	0.184051	30.2421
950	-86492.6	15562.9	102055	-30456.8	83480.1	113937	-94533.7	39852.2	134386	12476.8	130414	117937	86682.4	0.175153	35.9078	118247	0.139115	35.2991	172127	0.148162	30.8704	131369	0.142491	33.091
951	-86410.2	16715.6	103126	-24258.3	113755	138014	-87689.3	30195	117884	29769.5	165142	135372	107508	0.129736	31.0966	169196	0.150058	33.6165	126174	0.173391	31.9084	170269	0.144348	32.3296
952	-101197	22666.1	123863	-30528.6	80178.3	110707	-79315.4	26303.1	105618	-5006.97	101209	106216	143774	0.158469	31.5302	116135	0.128047	34.5195	114152	0.129659	30.7229	111409	0.150192	30.2815
953	-86527.4	16619.9	103147	-38975.2	75162.9	114138	-87547.7	30991	118539	2595.59	111915	109319	102711	0.137867	32.3624	121304	0.171549	30.9811	136101	0.157753	30.3609	133452	0.121897	27.9538
954	-83913.9	13124.4	97038.3	-22016.9	91064.8	113082	-81019.2	29320.3	110340	6671.65	119473	112801	88627.3	0.169728	29.6171	128355	0.0919503	35.4739	119148	0.13008	32.8111	127358	0.135287	31.2696
955	-101187	23087.1	124274	-34132.5	89381.2	123514	-96061.2	42600	138661	5331.29	115205	109874	151325	0.147715	30.5132	138242	0.166925	32.3277	160381	0.162826	35.4157	113211	0.138901	33.9205
956	-86146.3	16602.7	102749	-37354.5	75131.7	112486	-97206.1	41912.8	139119	-8498.51	99336.7	107835	107242	0.128649	30.9631	122587	0.156406	30.6443	176122	0.156075	31.7302	105336	0.180146	31.4348
957	-84934.2	15268.3	100203	-42368.6	54990.9	97359.5	-79577.7	26146.4	105724	-5133.34	102865	107999	106345	0.130885	28.7145	100959	0.139829	27.2342	115750	0.130585	30.1183	120921	0.148553	28.356
958	-94025.4	20479.3	114505	-35536.7	59120.9	94657.6	-96211	40413.8	136625	-3486.52	107521	111007	132540	0.134292	30.9028	91350.8	0.102354	32.3593	163721	0.16487	32.9126	110992	0.174966	32.2907
959	-100559	24839.5	125398	-26990.1	115154	142145	-76116.5	27203.3	103320	627.239	107852	107225	154112	0.129596	32.2356	156253	0.184447	36.8487	113841	0.0992762	31.8611	104447	0.148663	34.4202
960	-81529.8	13687	95216.8	-32469.8	91000	123470	-88266.5	33399	121666	27276.8	158243	130966	82840.9	0.146012	33.0441	148371	0.149778	30.6664	133613	0.160063	33.3291	169205	0.132806	31.1738
961	-97203.9	22121.4	119325	-33851	94652.4	128503	-85921.4	28354.5	114276	5143.72	126802	121658	135776	0.142407	32.5852	155759	0.163267	30.3843	118920	0.174259	31.7911	126231	0.187305	33.484
962	-96559.6	19508.1	116068	-36998.6	73584.8	110583	-87756.8	29464	117221	-14.7046	110692	110707	126576	0.168314	30.8244	110137	0.163832	33.4061	115578	0.191978	33.9903	113570	0.159044	32.4888
963	-101641	21813.1	123454	-33503.8	78368.6	111872	-84839.3	28161.7	113001	280.173	120128	119848	143636	0.167651	30.3728	122595	0.138187	31.9623	123254	0.159874	30.4647	130853	0.183859	30.6015
964	-94659.2	22427.1	117086	-36154.9	75838.6	111993	-82933.7	32371	115305	6775.98	130254	123478	133546	0.123442	33.5871	119214	0.153733	31.8077	126576	0.129538	34.0991	139613	0.174144	31.0986
965	-105804	26210.6	132015	-33694.7	82397.4	116092	-85573.2	35254.2	120827	2341.72	115806	113464	150769	0.158167	34.7692	119203	0.16062	34.5618	134550	0.134335	34.9353	122372	0.156204	31.5446
966	-99871.7	22922.9	122795	-26838.5	120322	147161	-76164.2	23248.3	99412.5	16982.9	137296	120313	155179	0.136628	29.5439	193059	0.161881	31.1621	107438	0.117907	28.8516	145010	0.12965	31.56
967	-90636.8	17784.6	108421	-40523.3	82868.7	123392	-77030.1	24307.9	101338	-14852.5	85582.8	100435	109957	0.155562	32.3481	136192	0.192454	30.4234	105326	0.125139	30.7716	101520	0.159188	28.1006
968	-93182	17813.3	110995	-32182.7	96833	129016	-82620.4	23483.4	106104	14742.5	136327	121585	117057	0.167625	30.4352	162246	0.153176	29.8415	102170	0.186411	30.6463	131890	0.154638	34.4546
969	-93989.2	19447.8	113437	-33560.4	76173.7	109734	-78671	24657.1	103328	10677	127319	116642	114317	0.164406	34.0244	114653	0.138681	33.2192	103160	0.142545	31.869	136538	0.135169	31.0828
970	-82525.5	12941.1	95466.6	-29906.6	81549.3	111456	-92543.2	38203.2	130746	-8638.23	95851.1	104489	91861.5	0.150633	28.1752	129176	0.115612	31.5653	174380	0.137985	29.2107	100386	0.167273	31.8274
971	-101375	22489	123864	-24236.9	110096	134333	-91018	40371.4	131389	-2207.45	114506	116714	134858	0.171578	33.3522	162396	0.144941	33.8973	175809	0.124077	30.6176	122735	0.185749	31.0984
972	-91312.5	16390.8	107703	-34876.3	74530	109406	-81808	23561.2	105369	-6664.38	96039.3	102704	109639	0.174888	29.8996	114410	0.143294	32.5715	114789	0.158615	27.3676	102852	0.145293	31.1255
973	-100046	21312.9	121359	-37283.6	67517.2	104801	-86829.7	29233.6	116063	2832.72	120136	117304	134783	0.170543	31.6256	92800.5	0.164818	36.3776	129777	0.164422	30.0348	135509	0.158744	29.5519
974	-89646	16623.8	106270	-39987.6	62947.6	102935	-80919.7	29969.7	110889	25909.5	162006	136096	124302	0.138978	26.7473	104634	0.150185	30.08	114877	0.132166	34.7847	171524	0.153607	31.4835
975	-86170.2	17538.1	103708	-38313	65421.5	103735	-72557.8	23888.7	96446.5	18300.7	144232	125932	103573	0.124406	33.8661	106543	0.143386	30.7019	87918.6	0.100638	36.2285	160080	0.138101	30.0334
976	-85593.4	15691.8	101285	-35311.8	73988.9	109301	-77272.7	24999.2	102272	3120.57	117245	114125	105576	0.13407	29.7261	110659	0.149643	33.4312	114091	0.115633	29.2156	111610	0.172889	35.0166
977	-114398	29017	143415	-26314.2	103469	129783	-92839.5	39497.5	132337	5074.77	120162	115087	191056	0.155106	30.3754	147606	0.15109	35.0491	171354	0.139633	30.7337	141399	0.136396	28.3269
978	-90468	20100.9	110569	-35076.6	72034.1	107111	-78381.6	24824.5	103206	8018.18	131609	123591	117899	0.124006	34.0985	120297	0.127573	29.94	108547	0.13229	30.493	144216	0.166239	30.4194
979	-91002.1	16156.6	107159	-23322.6	110945	134268	-88138.8	39899.2	128038	-1717.9	108232	109950	107675	0.177371	30.01	178074	0.12943	31.1513	165988	0.11502	32.0498	116526	0.155551	30.9608
980	-83563.8	17471.3	101035	-40600.7	68506	109107	-93930.2	45311.6	139242	-4764.87	94823	99587.8	92369.8	0.112	37.8291	113839	0.167839	30.0889	182035	0.126785	33.189	94338.9	0.129673	33.5044
981	-98041.2	22810.6	120852	-39398.6	65777.3	105176	-83603.2	33040.2	116643	8455.99	120243	111787	124357	0.156674	36.6857	107222	0.154262	30.6735	141829	0.118754	31.061	114693	0.139144	34.9462
982	-94311.7	20879.5	115191	-37295.7	82913.6	120209	-83662.2	31368.6	115031	9153.96	127933	118779	135509	0.13051	30.8165	129567	0.177557	31.9965	130465	0.133821	32.0582	139019	0.146653	30.6751
983	-91281.8	16837.4	108119	-34032.3	74586	108618	-86955.5	31965	118921	32030.5	171224	139194	101956	0.183386	33.0287	107548	0.144849	34.6756	126032	0.163081	33.8167	171464	0.153804	33.2867
984	-91557.5	17119.1	108677	-30275.1	86788.7	117064	-84431.8	31071.5	115503	936.77	111367	110430	104598	0.178697	32.733	133943	0.133807	32.3976	130213	0.140751	31.816	124774	0.14074	29.7516
985	-81672.7	14927.6	96600.3	-40762.8	66858.5	107621	-81393.6	31426.3	112820	25139	158692	133553	89311.2	0.123144	33.4282	111699	0.165132	29.9281	146689	0.103424	28.5649	156030	0.15964	33.902
986	-107460	25918.8	133379	-30070.5	79478.3	109549	-75903.1	21033.3	96936.4	7062.08	111325	104263	167216	0.154256	31.0003	122355	0.114934	32.4786	90913.7	0.144587	30.8473	111717	0.102112	33.2164
987	-89849.9	16143.5	105993	-36820.7	81935.5	118756	-83045.3	33090	116135	1831.84	109470	107638	102248	0.175646	31.5773	126222	0.174625	32.457	133682	0.121694	33.0037	103871	0.14827	35.13
988	-91005	18147.1	109152	-14184.7	149890	164074	-82030.6	27069.9	109100	35774.2	175377	139603	114121	0.149937	31.8033	215723	0.154748	34.7413	108895	0.158505	33.1451	170926	0.148583	34.2013
989	-90839.6	19244.2	110084	-31890.6	87641.6	119532	-77036.5	17673.1	94709.6	4667.58	120953	116286	138355	0.114548	27.8186	138837	0.143798	31.5629	89316.1	0.172404	26.3829	121593	0.1663	33.1579
990	-88550.8	16949.4	105500	-26492.8	95973.9	122467	-85608.4	33027.4	118636	24905.6	163706	138801	109986	0.14415	30.821	142095	0.131833	33.7712	128375	0.146853	34.3029	174083	0.163629	31.3465
991	-92230	19569.7	111800	-34910.3	78185.5	113096	-88709.5	34012.6	122722	9554.55	128187	118633	115902	0.145928	33.7694	123911	0.147332	31.549	134685	0.160559	33.6711	129811	0.155277	32.9163
992	-91614.3	20440.4	112055	-29204.1	95164.8	124369	-82935	27490.9	110426	28322.8	154184	125861	125225	0.123193	32.646	135940	0.154771	35.0026	115749	0.15572	31.6673	154374	0.12126	33.2923
993	-84194.2	14837.2	99031.3	-39504.4	66608.7	106113	-82782.4	27165.9	109948	8103.51	123543	115440	104094	0.130747	28.5072	109099	0.156387	30.5267	113513	0.158397	31.9091	119368	0.15508	34.4993
994	-98285.6	21304.6	119590	-22500.3	111466	133966	-81891.5	24738.2	106630	13523.4	141768	128244	133264	0.159338	31.9735	171197	0.131346	32.5547	114311	0.156577	28.8548	157135	0.160635	30.0734
995	-93102	19427	112529	-35862.8	79069.6	114932	-83692.7	25614	109307	1779	111090	109311	116259	0.154207	33.4201	116892	0.16811	33.8217	108861	0.178279	31.372	106540	0.155189	34.7569
996	-92740.9	18544.9	111286	-36101.7	78375.9	114478	-99147.4	42285.8	141433	4524.68	127552	123027	122994	0.149998	30.1558	134383	0.145425	29.1614	179361	0.163386	31.4344	127162	0.194734	33.4355
997	-97858.2	20637.1	118495	-36865.2	62136.6	99001.7	-88484.1	29216.9	117701	31951.2	176668	144717	133682	0.160636	30.8748	99230.8	0.122809	31.3091	127450	0.180448	30.5658	187990	0.160012	31.3259
998	-86409.1	13707	100116	-34307.7	73386.9	107695	-80372.1	25327.6	105700	8988.23	134892	125904	91014.6	0.186289	30.1206	107870	0.141412	34.0163	96768.6	0.16723	34.8979	137577	0.18312	32.6828
999	-87867.9	15672.1	103540	-29438.3	97592.8	127031	-85742	32933.4	118675	11578.4	134425	122847	96580.3	0.170312	32.4541	153885	0.146133	31.7096	138316	0.137491	31.747	147389	0.151241	30.4014
1000	-88793.4	16540.5	105334	-43108.2	61192.8	104301	-83039.9	31810.5	114850	-2036.29	105238	107275	114108	0.144652	28.9911	110969	0.161825	27.5721	146467	0.113947	28.9581	101443	0.162141	34.5803
1001	-89787.8	16950.2	106738	-37343.7	63552.9	100897	-76646.2	25465.5	102112	21832.9	153725	131892	107441	0.159069	31.5525	98079.7	0.13635	32.3986	98364.4	0.126171	34.5185	161179	0.154509	31.7919
1002	-103214	25683	128897	-35390.3	79698.4	115089	-85446.8	30768.2	116215	15619	141524	125905	159213	0.136822	32.2625	121823	0.160006	32.7106	146457	0.13276	28.011	138680	0.165728	34.0168
1003	-114142	35923.5	150065	-33627.6	90358.1	123986	-82349.4	31025.8	113375	-927.112	107301	108229	202912	0.110744	35.4079	144497	0.159585	31.2664	133356	0.121933	31.0207	108054	0.154685	33.1012
1004	-104908	28560.2	133468	-30511.2	81611.2	112122	-82344.1	28492.4	110837	21628.6	146945	125316	175360	0.117475	32.5732	122946	0.126639	33.1898	124958	0.136844	30.4022	145651	0.141348	33.6293
1005	-82916.7	16123.5	99040.1	-24162.6	109600	133763	-79580.6	29360.9	108941	25395.1	156849	131454	95243.8	0.115978	33.8573	156482	0.14836	35.02	118077	0.118961	33.1546	153880	0.152221	33.9765
1006	-100604	23414.8	124018	-32651	76873.7	109525	-81509.8	27181.1	108691	8098.02	121161	113063	134749	0.159123	34.7533	124053	0.123663	30.9841	106924	0.156208	33.8946	120211	0.140828	33.5969
1007	-90840.6	17117.6	107958	-12246	137141	149387	-81705.6	23931.9	105637	-5279.12	98352.2	103631	114165	0.157457	29.9874	188953	0.132677	36.2898	96587.8	0.186165	33.0365	115399	0.130852	28.4093
1008	-92418.3	17193.9	109612	-39921	80429.9	120351	-90596.8	34309.3	124906	435.902	108252	107816	121730	0.160004	28.2492	137572	0.177282	29.232	152753	0.153276	29.9475	114862	0.139165	31.415
1009	-95883.4	19791.1	115674	-34474.1	90475.7	124950	-78701.2	27859.7	106561	-1964.57	108074	110039	128535	0.158285	30.7948	143147	0.167415	31.6024	112489	0.121502	33.022	126399	0.144519	28.5007
1010	-102271	26159.1	128430	-43270.9	75960	119231	-83077.7	25440.3	108518	9864.42	118816	108952	169385	0.120229	30.8871	126641	0.201387	29.9903	102394	0.184098	33.1272	118478	0.114785	33.4284
1011	-92123.9	18672.9	110797	-32693	86426	119119	-82769.1	26369.3	109138	6061.14	116322	110260	114171	0.155066	32.7104	136295	0.147907	31.7054	121075	0.150586	29.039	118346	0.132996	32.7631
1012	-93378.4	18276.7	111655	-21501.8	120671	142173	-85360.2	29075.9	114436	6776.59	127900	121124	124410	0.155572	29.3815	174638	0.149396	34.5488	121125	0.164468	32.0065	130072	0.174851	32.7767
1013	-88590.2	18653.8	107244	-29210.8	82385	111596	-87048.7	38956.6	126005	31211.3	179259	148047	106721	0.132958	34.9581	126069	0.116256	32.6746	150140	0.121994	34.5959	194702	0.167165	30.6893
1014	-85544.9	15078.9	100624	-37638.1	62746.5	100385	-86158.1	35875	122033	2218.33	111109	108891	96235	0.152949	31.3376	99442.6	0.133387	31.5491	146927	0.125592	32.5559	112326	0.143398	32.9722
1015	-98445	22029.6	120475	-40277.5	67750.3	108028	-95138.9	39658.5	134797	-15027.7	75471.5	90499.1	126049	0.163972	34.9541	118933	0.154757	28.4826	172068	0.152105	30.7308	85661.4	0.112011	29.3682
1016	-93066.8	17860	110927	-34802.4	83195.2	117998	-79402.7	25061.8	104464	46208.6	207417	161208	108774	0.1789	32.8386	127717	0.161709	32.57	104013	0.147114	32.1266	198640	0.182854	34.8062
1017	-84709.5	15897.5	100607	-34672.5	80758.7	115431	-83356.9	32718.1	116075	767.182	109511	108743	92548.7	0.141169	34.355	123994	0.155692	32.5656	132359	0.126201	32.9589	115096	0.143296	31.7157
1018	-96318.3	20626.5	116945	-28579.8	93324.4	121904	-82537.9	28081.4	110619	8463.55	129054	120590	122423	0.162918	33.697	137085	0.14221	34.0388	114422	0.152334	32.7226	124883	0.174766	34.4466
1019	-107198	26644.5	133842	-40068.2	72165.2	112233	-103293	44458.4	147751	-9578.36	93579.9	103158	153140	0.161983	34.7976	125680	0.162347	28.7098	185733	0.176202	31.9156	103151	0.157225	30.2403
1020	-106257	27446.9	133704	-40499.2	63212.9	103712	-76481.4	21204.6	97686	10773.1	123696	112922	168467	0.136898	32.5843	110333	0.148266	28.6464	88182.9	0.154976	32.0615	126740	0.125797	32.5325
1021	-90096.7	17632.7	107729	-36384.6	68294.6	104679	-82206.8	27385.1	109592	5951.32	128049	122098	107561	0.155419	32.7866	113508	0.130254	30.0836	114489	0.151381	31.8925	151603	0.156118	28.1546
1022	-92867.8	18437.5	111305	-33645	78587.8	112233	-81901.3	28407.1	110308	-12018.7	89416.8	101436	121551	0.153707	30.3369	120966	0.142121	32.4834	120551	0.138409	31.4193	94458.2	0.168148	31.5543
1023	-99742.5	24605.2	124348	-37699.5	77194.3	114894	-112911	53770.4	166681	20729.4	140748	120018	139858	0.138642	35.1859	130516	0.157449	29.5728	225070	0.174348	31.854	143593	0.120865	32.6729
1024	-93259.5	21347.7	114607	-36689.1	65925.8	102615	-80858.5	26128.4	106987	11563.8	125751	114188	128677	0.125623	33.1803	101101	0.137536	32.6041	103078	0.159122	33.7974	121012	0.136544	34.6387
1025	-85541.5	18425.7	103967	-35866.1	67969.8	103836	-91990.5	37725.6	129716	-7772.74	91731.4	99504.2	111349	0.102101	33.0952	111594	0.126387	30.4541	145699	0.162447	34.5238	96213.4	0.136988	31.7805
1026	-101551	24879.8	126431	-34464	98054	132518	-80872.9	31281.5	112154	5590.95	125904	120313	154554	0.135384	32.1956	150497	0.184349	32.5767	132517	0.11092	31.4743	142247	0.158863	29.5035
1027	-101343	24587.4	125930	-36559.6	75019.9	111580	-102260	40422.3	142682	14608.8	132948	118339	166312	0.12632	29.5677	118000	0.155277	31.7882	178393	0.185204	30.2122	128329	0.142415	34.5329
1028	-93336.2	19027	112363	-34125.2	87407.8	121533	-77912.4	21195.4	99107.8	53.9438	115190	115136	121170	0.153191	31.4054	147351	0.149861	29.6598	90945.1	0.166037	31.0743	116958	0.179488	32.8295
1029	-98784.1	20038.6	118823	-34005.2	76462	110467	-81268	26615.3	107883	11417.5	133503	122085	114786	0.20036	34.9147	116701	0.141295	32.7598	124185	0.134068	28.5759	145276	0.150317	30.632
1030	-93178.4	17353.6	110532	-39668	77585.4	117253	-77411.4	21152	98563.4	-8132.09	95269.6	103402	112364	0.178685	30.8881	129300	0.175667	30.0022	98868.4	0.14781	28.5254	107349	0.148098	29.5826
1031	-93977.4	17645.1	111623	-32288.9	70669.2	102958	-96809.9	44737.5	141547	-578.557	104509	105088	103351	0.199178	34.1459	107227	0.11076	32.9529	186895	0.13992	31.9163	118754	0.122136	29.3348
1032	-87553.4	17895.3	105449	-29926.7	91095.1	121022	-93376.3	36920.6	130297	5563.99	121297	115733	110069	0.126385	32.5166	135643	0.145435	33.5789	163298	0.155069	30.1457	134746	0.145117	30.0064
1033	-98911.7	24564.8	123477	-38795.9	65556.5	104352	-79349.1	26349.7	105699	47284.3	192646	145361	131852	0.141067	37.2614	100252	0.157873	32.6958	111281	0.133166	31.5713	184545	0.137631	34.7965
1034	-99529.3	23411.5	122941	-36805.4	60371.4	97176.7	-83137.5	25658.3	108796	12215.2	133472	121256	149709	0.13607	31.2761	98276.8	0.114412	30.715	107508	0.175222	31.8219	135260	0.155396	32.8926
1035	-98913.6	21226.4	120140	-34192.2	79410.5	113603	-87187.3	28432.6	115620	14521.3	144048	129527	132172	0.165998	32.1194	134625	0.134822	29.4932	114834	0.191257	33.0131	155206	0.165996	30.9369
1036	-106182	26799.8	132982	-33097.8	79121.7	112219	-88360.8	36593.6	124954	30365.8	167666	137301	161067	0.146741	33.2779	130629	0.129463	30.2849	146360	0.139491	33.3367	173017	0.148337	32.3025
1037	-94590.7	21068.1	115659	-37132.6	72884.6	110017	-85117.3	27946.9	113064	-9460.57	100213	109674	130651	0.136054	32.2509	120056	0.148497	30.3545	115292	0.173946	32.32	121707	0.16862	27.4465
1038	-99140.9	20508.7	119650	-24123.7	116744	140868	-91313.5	35787.8	127101	-5667.74	98627.9	104296	146450	0.156266	28.0079	182933	0.14622	31.9088	163865	0.144248	29.1197	97356.4	0.160982	33.7687
1039	-105851	24795.4	130647	-33138.7	88351.2	121490	-79136.3	26792.7	105929	7477.06	123250	115773	151432	0.16713	32.7479	141679	0.152227	31.1801	120919	0.119571	29.5435	128058	0.147922	32.0818
1040	-88142.7	15647.4	103790	-22473.8	134593	157067	-86374.4	37021.1	123396	-17100.9	76509.6	93610.5	95797.4	0.174831	32.6677	193842	0.17552	34.7171	156137	0.117121	31.6142	79090.2	0.156282	32.2457
1041	-86665.5	16358.8	103024	-34848.1	64187.4	99035.6	-95804.3	36788.1	132592	369.983	104403	104033	101242	0.14381	32.3162	100753	0.111112	31.8539	153998	0.180487	31.8516	111241	0.121224	31.2843
1042	-98581.3	19656.1	118237	-38583.6	78851.5	117435	-83243.5	27604.6	110848	-5964.47	93180.4	99144.9	122626	0.189016	32.0587	125064	0.178008	31.5245	110257	0.16593	33.3822	97103.3	0.127058	31.9867
1043	-106837	27315.5	134152	-35166.6	79283.4	114450	-80966.9	28206	109173	3043.49	118942	115899	170292	0.13961	32.0809	119563	0.159425	33.1556	115621	0.136808	32.5269	134625	0.152307	29.4503
1044	-88447.4	17192.6	105640	-40235.7	75299.9	115536	-92850.3	39125.3	131976	22466.7	160879	138413	107058	0.144855	32.1184	118642	0.1866	31.7341	153466	0.156788	33.9927	168311	0.172533	31.8614
1045	-90053.8	20104.5	110158	-31442.7	86116.9	117560	-81952.5	31166.7	113119	31.5107	102113	102082	135388	0.104901	29.6992	143024	0.131126	30.1057	118758	0.133184	34.992	96321.5	0.127667	35.3377
1046	-108856	23995.6	132852	-17984.3	138099	156083	-74032	21039.3	95071.2	-14000.7	85637.6	99638.2	157815	0.18448	30.4099	216088	0.144788	31.9544	91832.7	0.122744	30.5472	89961.8	0.170577	31.7311
1047	-103181	23302.6	126484	-41622.5	59036.4	100659	-77414.7	26739.3	104154	2871.67	115230	112358	141678	0.170326	32.8952	99454.2	0.154782	29.6802	117216	0.108812	30.4159	127804	0.142414	30.0537
1048	-94072.3	16153.4	110226	-40032.6	80143.5	120176	-91210.9	40126.6	131338	12265.9	128171	115905	110606	0.200457	29.2088	135403	0.179887	29.5944	168333	0.131218	31.7835	132653	0.131427	32.207
1049	-109959	26718.3	136677	-32414.8	92530	124945	-81599.1	25714.5	107314	26361.7	163209	136848	171943	0.159899	31.0781	133352	0.171972	34.6939	110372	0.156567	31.0641	181085	0.147431	30.0429
1050	-86876.6	16242.1	103119	-41368.3	60425.7	101794	-86002.7	29828.3	115831	5476.61	122884	117408	105859	0.140636	30.6863	90737.4	0.174506	33.297	142698	0.142349	27.8707	137409	0.15064	29.8099
1051	-84203.2	15433.4	99636.6	-33721.5	68214.4	101936	-90930.9	37805	128736	2554.98	114287	111732	97754.7	0.13322	31.5758	107995	0.111872	31.5822	144758	0.156	34.8212	117690	0.152003	32.3694
1052	-94736.5	20128.8	114865	-36036.2	77926.4	113963	-79124.7	27476.5	106601	-14281.2	79103.9	93385	125650	0.150105	32.0395	125872	0.152952	30.9546	100599	0.141342	36.4172	85671.1	0.131551	30.7781
1053	-89724.2	16756.1	106480	-35800.7	68985.3	104786	-87491.5	31647.4	119139	10801.1	130184	119383	99849.3	0.172471	33.5628	110435	0.131718	31.2334	128227	0.165295	32.9077	130929	0.154598	33.1438
1054	-90824	18797.4	109621	-35811.2	75501.3	111312	-82530.7	24644.7	107175	172.582	118497	118325	111708	0.145734	33.6545	117023	0.152234	32.2593	105839	0.175444	31.0469	125965	0.183215	31.3572
1055	-90935.3	19255.7	110191	-34479.5	82746.3	117226	-81757.4	29615	111372	31759.7	163904	132144	115086	0.138441	33.4632	125394	0.16034	32.9945	115884	0.139266	34.0742	168469	0.129179	32.43
1056	-88053	17058.7	105112	-36097.9	69517.8	105616	-79161.3	23868.3	103030	-7510.24	93843.5	101354	116313	0.131088	29.3323	108111	0.139762	32.1511	99807.1	0.154881	31.8859	93333.3	0.153488	33.5155
1057	-99016.3	20248.5	119265	-34070.1	75559.6	109630	-91681.6	32879.9	124562	-426.081	108943	109369	129319	0.178016	31.3156	118441	0.135956	31.8975	143193	0.174413	30.6159	104627	0.165424	34.7085
1058	-91327.8	19479.5	110807	-26136.3	94590.5	120727	-90516.6	38352.2	128869	3088.59	118186	115097	120030	0.134144	32.4575	146800	0.120467	32.2174	153068	0.143632	33.4076	119305	0.167261	33.0207
1059	-102230	21032.8	123263	-28580.3	96517.1	125097	-88605.5	29132.2	117738	28963.1	161185	132222	144259	0.176418	29.1597	134785	0.156485	35.8041	127512	0.181533	30.4621	154902	0.146844	34.6853
1060	-100882	23836.8	124719	-35855	72261.7	108117	-80046.4	27920.6	107967	10025.6	122919	112893	143379	0.148546	33.25	113692	0.142832	31.7796	111490	0.134475	33.391	125936	0.128426	32.5349
1061	-91111	19647.7	110759	-33496.1	103878	137374	-82269.4	24716.3	106986	-6562.63	107872	114435	116341	0.135088	33.776	171302	0.173309	30.3201	110866	0.164917	29.7253	120545	0.188563	29.8289
1062	-99246.8	22913.4	122160	-37864.1	78193.9	116058	-84724.3	31642.1	116366	4201.84	115594	111392	128651	0.160017	35.6211	115567	0.183566	33.8307	130356	0.141381	32.3648	120013	0.142602	32.1061
1063	-100158	21686.3	121844	-46526.1	53641.7	100168	-89919.9	35293.3	125213	12060.4	132686	120625	141877	0.16017	30.5706	84326.8	0.208711	31.8058	151939	0.147483	30.9715	130089	0.158735	33.9988
1064	-100852	23078.5	123930	-28833.8	88620.8	117455	-82081.6	27498.4	109580	26491.7	159191	132699	150241	0.146605	30.7219	136658	0.127304	32.4243	116579	0.147269	31.4503	165766	0.144108	32.011
1065	-93233.1	17366.9	110600	-35402	67298.5	102700	-91521.3	37925.1	129446	-8717.08	91560	100277	123387	0.163058	28.1503	94197.5	0.141237	35.722	160484	0.144143	31.509	89053.2	0.157322	34.2716
1066	-86987.2	16246.7	103234	-32951.9	75358.4	108310	-78932	30296.2	109228	16757.9	143733	126975	111945	0.133936	29.0263	112388	0.132435	33.5261	124830	0.104833	32.36	143860	0.162083	33.304
1067	-114626	29905.4	144531	-31765.9	95325.4	127091	-82488.9	30569.5	113058	-14964	79916.9	94880.9	184973	0.156635	32.3349	151436	0.15638	31.4738	118466	0.139721	34.406	87648.7	0.142557	30.3929
1068	-102373	23461.3	125834	-37653.5	68734.3	106388	-80616.3	20667.8	101284	6044.21	123944	117900	141287	0.163956	33.2109	103788	0.156798	33.1128	100529	0.178855	27.4121	132828	0.156879	31.1038
1069	-90998.3	19565.6	110564	-37953.9	61201.4	99155.2	-82795.2	26666.2	109461	-9396.81	86970.6	96367.4	115912	0.135325	33.7594	88894.8	0.144075	34.4235	119072	0.152509	29.8601	92067.1	0.126323	31.4881
1070	-87418.7	15613.2	103032	-39292.6	60185.2	99477.8	-80142.1	28984.8	109127	6316.07	116563	110247	100512	0.159768	31.0674	94057.2	0.144999	31.9939	116119	0.126883	33.2818	131648	0.118845	29.5138
1071	-101836	23470.6	125306	-39312.2	67024.1	106336	-95886	40862	136748	28866.8	161558	132691	138633	0.163151	33.8599	101187	0.16877	33.1191	172072	0.154112	31.6627	154133	0.149816	34.9391
1072	-95737.9	20718.6	116456	-35820.5	85701.5	121522	-84176.9	27968.5	112145	-1931.29	104529	106460	118866	0.162134	34.8603	136756	0.167628	31.3336	112643	0.169625	33.1058	110518	0.143597	31.5269
1073	-99623.9	21098	120722	-35272.2	74269.2	109541	-74668.1	20899.9	95568	20869.1	145945	125076	129279	0.1762	32.6395	111340	0.14963	33.3524	91606.9	0.130497	30.4197	160822	0.128594	30.2498
1074	-91463.4	18858.2	110322	-31603.2	74849.2	106452	-101416	43710.1	145126	15406.5	134562	119155	114271	0.147528	33.006	111782	0.11881	33.4798	187226	0.166103	31.1283	135391	0.137044	33.1293
1075	-83843.9	14002.5	97846.5	-38207	59692.7	97899.7	-86586.8	34351.7	120939	-3551.69	98852.6	102404	95278.2	0.147929	29.393	96830.3	0.127092	30.8233	137603	0.140908	33.2859	101855	0.134568	32.3507
1076	-87426	17586.3	105012	-40307.4	76519.7	116827	-96687.8	37919.3	134607	8781.11	128595	119814	114442	0.123143	30.734	130304	0.175131	29.3621	155466	0.18204	32.5209	136920	0.154847	31.3065
1077	-90337.4	19351.3	109689	-20790.6	100537	121327	-82430.5	30982.3	113413	5323.85	116932	111608	134138	0.113608	28.8529	151543	0.10104	33.171	129896	0.125917	31.8023	126022	0.133976	30.929
1078	-96276.5	21156.8	117433	-28230.7	85135.3	113366	-75747.8	21337.3	97085	18576.3	140612	122036	130167	0.14883	32.507	129705	0.116043	32.8189	85381.8	0.15095	33.3205	141641	0.137095	33.0913
1079	-109444	26509.3	135953	-35680.4	69443.1	105124	-79887.4	28779.9	108667	26898.4	157692	130793	169738	0.160174	31.2356	124948	0.117288	27.7888	110260	0.131935	34.8025	153576	0.146393	34.2267
1080	-117994	34057.2	152051	-36860.8	71062.3	107923	-91262.8	38624.3	129887	14316	148969	134653	196070	0.143774	34.7399	107021	0.15553	33.2003	137443	0.164731	37.4695	162393	0.180117	30.5779
1081	-91286.7	20067	111354	-40419.9	61517.2	101937	-85109.6	29813.7	114923	7152.97	123052	115899	129811	0.119194	30.9173	103541	0.149037	29.7066	122651	0.158375	32.4104	129617	0.147623	31.645
1082	-106196	26152.2	132348	-31693	82727.6	114421	-76698.9	22453.6	99152.5	-6664.25	98344	105008	159989	0.151866	32.6925	130877	0.132261	31.6052	95940.2	0.140373	31.205	94574.1	0.174254	34.6621
1083	-105176	25314	130490	-42233.6	54833.8	97067.4	-85029.5	30413.8	115443	18730.1	140330	121600	144320	0.167093	35.0803	86595.5	0.160557	31.6609	124620	0.153624	32.5404	144145	0.132339	32.451
1084	-97564.4	20675.2	118240	-35946.4	74021.3	109968	-86546.8	29676	116223	-1596.1	103812	105408	125460	0.168518	32.9591	114482	0.15033	32.3288	118349	0.176662	33.4334	109138	0.137962	31.7066
1085	-86207	15465.5	101672	-36615.5	74517.2	111133	-85455.7	32639.5	118095	10301.2	135092	124791	96751.4	0.15498	31.9695	112451	0.1612	33.1331	131718	0.142948	33.0397	136950	0.175344	32.8813
1086	-90523.6	20724.8	111248	-30054.7	81375.3	111430	-80464.7	27273.9	107739	-14635.7	79064	93699.7	133708	0.105093	31	125515	0.11947	32.4165	107989	0.144703	33.6749	89288.8	0.129894	29.5162
1087	-101879	21380.8	123260	-38788	83034.7	121823	-75011.1	19068.9	94080	-3629.49	101985	105614	138906	0.178189	30.7846	139822	0.175641	29.6931	86399	0.149398	29.4277	104387	0.152054	32.5663
1088	-95639.8	19736.1	115376	-29084.1	96354.1	125438	-75566.6	23434.7	99001.3	-11327.4	87878.4	99205.8	120547	0.16721	32.7442	139286	0.154461	34.5886	99195.7	0.121054	31.4996	99344.5	0.142595	29.4861
1089	-95489.9	22194	117684	-33086.7	90201	123288	-76305.2	22267.9	98573.1	1913.87	109800	107886	126995	0.138186	34.9525	143979	0.155858	31.3244	84792	0.154915	35.0158	115427	0.134624	31.7083
1090	-95433.4	18911.7	114345	-41195.2	79733.4	120929	-94431.1	38426.3	132857	-4221.58	98193.2	102415	113572	0.182921	33.3034	129225	0.195898	30.8507	162079	0.159646	31.611	110979	0.12558	29.4931
1091	-94636	21288.2	115924	-39154	77634.8	116789	-84166.2	32407.1	116573	5489.86	118304	112814	124012	0.141929	34.3325	128571	0.172857	30.1914	130413	0.135085	33.1328	135392	0.130234	29.1264
1092	-88667.7	16987.5	105655	-35745.1	74860	110605	-83704.8	27777.9	111483	823.075	110354	109531	114696	0.138917	29.6218	109959	0.158496	34.0399	113228	0.165141	32.7105	120220	0.141401	30.5979
1093	-104611	25722.8	130333	-41395.7	59481.3	100877	-86843.8	36875.5	123719	3661.46	116458	112796	164243	0.140894	31.3229	96936.3	0.158757	30.6806	153904	0.122186	31.9468	122489	0.14883	31.6919
1094	-86233	16934.5	103168	-27551.4	92226.6	119778	-84175	29691.2	113866	5468.18	118194	112726	100841	0.134385	33.5867	146915	0.12196	31.3878	123506	0.150041	32.0537	123251	0.142641	31.9655
1095	-100417	22143.5	122560	-36426.3	72797.9	109224	-88829.3	29483.4	118313	-6317.15	99485.8	105803	141625	0.159055	31.2707	109217	0.15637	33.3272	130447	0.178268	30.1358	103696	0.162919	31.98
1096	-93167.6	19787.6	112955	-42668.6	68082.1	110751	-76276.4	21828.4	98104.9	-3585.58	110007	113593	122373	0.144093	32.3399	128863	0.162674	26.4164	95228.9	0.139173	30.5628	135556	0.156222	27.051
1097	-85053.9	16712.7	101767	-42812.2	54736.9	97549	-89983.7	32570	122554	8352.86	118276	109923	103206	0.12203	32.3872	90296.1	0.159847	30.3097	128239	0.182316	33.8638	106856	0.138042	36.8957
1098	-91620.6	17572.5	109193	-30752	76456	107208	-92844	34821.4	127665	9156.5	117562	108405	115848	0.157974	30.3371	116117	0.113963	32.922	135130	0.188632	34.3583	120325	0.111954	32.5677
1099	-111951	28083	140034	-37624.1	85922.5	123547	-89647.7	35093.5	124741	7922.71	117706	109784	176791	0.159064	31.7697	142434	0.174385	30.1622	151592	0.146465	30.8667	119553	0.123804	32.8185
1100	-94242.9	18873.5	113116	-36236.1	76927.8	113164	-82403	27144.7	109548	25651.3	154666	129015	112880	0.173833	33.4398	120396	0.157422	31.9479	114583	0.153669	31.5867	163054	0.133161	31.6186
1101	-107397	25386.7	132783	-39325.2	71151.7	110477	-81912.6	24740.8	106653	-4787.77	97368.7	102156	149181	0.176048	34.0346	123966	0.154511	28.6982	107825	0.166182	30.5937	103238	0.135156	31.4382
1102	-87540.7	16933.6	104474	-32939	87307.6	120247	-77914.5	22965.8	100880	5905.01	114651	108746	108673	0.136741	31.1644	137387	0.151731	31.7744	96826.6	0.149879	31.6247	111097	0.133056	34.3997
1103	-95255.7	22299.8	117555	-30267.3	91296.6	121564	-86965.8	30994.4	117960	9390.6	124761	115370	138435	0.12431	32.217	135391	0.148966	33.7159	129819	0.160897	31.8335	135887	0.132728	30.604
1104	-93917.2	18301.9	112219	-38596.2	73995.2	112591	-92943	38028.6	130972	36863	163643	126780	116219	0.170956	31.4957	115193	0.172292	32.1179	149512	0.163998	33.9134	167683	0.0983115	32.5302
1105	-101591	25668.2	127259	-33214.3	80487.1	113701	-80510	24601.2	105111	9327.87	128236	118908	149126	0.135293	34.4249	122065	0.145093	32.9688	100715	0.16445	32.5686	141025	0.144765	30.3104
1106	-102198	22992.1	125191	-37174.7	101739	138914	-85137.2	24922.1	110059	16242.7	140964	124721	137236	0.170941	33.5073	179048	0.180384	28.4112	114370	0.184338	29.0543	149681	0.146887	31.3922
1107	-90501.8	18243.3	108745	-35224.5	70757.3	105982	-72313.6	19702.6	92016.2	30181.1	168444	138263	112888	0.146264	32.321	110627	0.134291	31.9801	89107.3	0.112214	29.4815	166076	0.158769	33.8085
1108	-89639.4	17348.8	106988	-37560.6	57011.8	94572.4	-99122.2	49852.1	148974	-5583.68	98121.9	103706	107195	0.154332	32.3688	92537.4	0.111517	30.8047	195601	0.136798	33.9822	108126	0.141051	30.2492
1109	-97255.7	21100.6	118356	-33264.7	82266.9	115532	-76533.3	25847.9	102381	1005.11	113105	112100	141313	0.144418	29.8638	125790	0.148272	32.7002	106574	0.114197	32.3381	128505	0.14514	29.3386
1110	-109691	25263.9	134955	-32707.8	88762.6	121470	-92961.7	40740.1	133702	-8479	94688.8	103168	177536	0.161546	28.4606	132747	0.160772	33.433	184291	0.128247	29.4752	97317.2	0.16295	32.433
1111	-86205.4	15842.4	102048	-32070	90247.8	122318	-83816.9	33745.4	117562	1434.1	113386	111952	90497.8	0.161506	35.0117	140455	0.152695	32.1269	148138	0.113553	30.373	131028	0.140499	28.8451
1112	-103497	23926.4	127424	-22572.2	106561	129133	-78804.8	26327	105132	-12514.2	85672.2	98186.4	150743	0.158043	31.7447	169694	0.118481	31.3979	103896	0.137466	33.7865	99014.6	0.140201	28.8416
1113	-99024.3	20474.3	119499	-24722.6	97813.5	122536	-81130.4	24011.3	105142	-831.286	110919	111751	134055	0.170101	30.546	161756	0.110552	30.2349	98737.1	0.176019	32.4246	110241	0.172627	33.5385
1114	-93760.7	18446.6	112207	-38624	73535	112159	-82279.7	23890.9	106171	20892.9	145616	124723	109765	0.178263	33.6112	105753	0.185759	34.7675	111701	0.166239	28.5177	139138	0.146885	34.8852
1115	-93912.7	17333.9	111247	-26128.9	104948	131077	-84683.8	32408.3	117092	10232.2	128176	117944	115146	0.180918	30.1078	167206	0.136692	31.3828	130979	0.13845	32.9908	141614	0.137497	30.1703
1116	-99314.8	21090.1	120405	-37231.6	66763.2	103995	-81615.1	24797.6	106413	-4161.91	100259	104421	144920	0.155104	29.1059	100570	0.147819	33.1924	102722	0.171358	32.1874	101822	0.149816	32.8218
1117	-90962.6	16758.1	107721	-31428.4	88818.7	120247	-87337.6	33573	120911	9987.62	130174	120186	104476	0.176668	32.0803	134709	0.149142	32.9669	137718	0.148126	32.5041	136301	0.154424	31.835
1118	-96920.5	20564.6	117485	-43098.9	58717.3	101816	-93210.4	42198.5	135409	7612.58	122306	114694	141595	0.145548	29.0472	94286.1	0.177233	31.1378	156389	0.149609	35.9774	125619	0.144707	32.4543
1119	-96033.9	20692.2	116726	-29810.4	93810.2	123621	-92134.1	34060.3	126194	-3203.76	104760	107964	125396	0.156262	33.003	135090	0.155218	34.7213	136185	0.183821	33.3471	110318	0.156789	31.654
1120	-91738.7	19154.3	110893	-35285.4	82692.6	117978	-82597.2	34413.5	117011	9654.95	132498	122843	112140	0.150147	34.1614	137861	0.151491	29.9912	135370	0.113608	33.8958	129163	0.177529	34.194
1121	-90595.3	17680.2	108275	-39348.4	60361.6	99710	-78444.4	27158.4	105603	-7138.93	93840.4	100979	107915	0.159088	32.7669	103302	0.133417	29.2162	114117	0.119567	31.7317	94306.3	0.147945	33.1687
1122	-88343.3	16732.4	105076	-38584.7	67493.8	106079	-79679.1	25446.4	105125	782.271	121036	120254	109494	0.144884	30.5631	109467	0.151504	30.8285	101758	0.15183	33.3422	134971	0.179014	29.8919
1123	-90595.1	17266.6	107862	-25713.7	112346	138060	-78531	25127.6	103659	-9968.9	91235.7	101205	99430.7	0.176822	34.7309	178690	0.146287	31.4362	110376	0.130537	30.3539	105309	0.142872	28.8787
1124	-94663.2	17456.4	112120	-37360.4	82420.4	119781	-82466.2	27678.2	110144	-2860.33	103335	106195	107373	0.199863	32.5154	132499	0.172255	31.1022	123278	0.1419	29.9358	102862	0.155582	33.4868
1125	-92030.8	18291	110322	-31802.9	104538	136341	-91995.9	37075.2	129071	-2812.78	104222	107035	117761	0.15279	31.0645	163696	0.173034	31.9306	154186	0.154946	32.061	100216	0.165116	34.6658
1126	-88529.4	15816.5	104346	-21465	136250	157715	-82831.7	28485.6	111317	7090.38	124496	117406	105331	0.161072	30.0319	199868	0.169328	34.0851	122441	0.143657	31.0197	116336	0.173292	35.6714
1127	-101188	21735.6	122923	-37523.8	68899.8	106424	-85915.9	36901.3	122817	8029.68	115496	107467	147034	0.161222	29.5655	110475	0.146882	31.1835	143563	0.124464	34.2719	119198	0.110916	32.2982
1128	-91312.1	18973.1	110285	-36546.9	77715.6	114263	-85599.6	30767.5	116367	-6399.97	109988	116388	119177	0.139221	31.8402	113636	0.172989	34.195	136249	0.143831	30.1092	118581	0.202211	30.9179
1129	-92424.2	18168.9	110593	-25243.5	95890.2	121134	-93680.7	43147.6	136828	10841.6	128257	117416	113192	0.163512	32.1029	156120	0.111719	30.7104	170361	0.138242	33.7695	125391	0.150858	34.0952
1130	-93116.8	18593.6	111710	-39849.4	67721.3	107571	-79761	23504.8	103266	9683.86	123580	113896	120599	0.155691	30.8353	104208	0.172377	32.4933	106255	0.152267	29.4949	119048	0.142428	34.6023
1131	-85373.9	16833.6	102208	-34099.6	82297.3	116397	-73717.6	19860.7	93578.3	-13186.2	83768.2	96954.4	105882	0.120827	31.7969	130855	0.149029	31.4459	88762	0.127875	29.8336	90070.5	0.147491	31.001
1132	-98663.4	23613.6	122277	-28681.4	79581.3	108263	-83839.3	30554	114393	5952.13	118048	112096	145125	0.133008	32.5425	111716	0.113905	35.6176	122958	0.14564	33.1323	146005	0.116431	26.9507
1133	-97640.9	21731.5	119372	-34504.6	76163.3	110668	-88475.2	30592.6	119068	12736.9	129431	116694	146797	0.137349	29.6076	114664	0.146857	33.2114	130523	0.172619	31.2513	139030	0.128054	31.0319
1134	-94112.2	19571.2	113683	-31679.9	74917.9	106598	-81491.7	22174.4	103666	9503.42	118931	109427	122280	0.153696	32.0106	109781	0.121987	34.1216	98812.8	0.185737	29.9211	123087	0.114039	32.2078
1135	-85760.7	13759	99519.7	-28766.7	103253	132020	-82436.1	25847.1	108283	10920.1	126764	115844	90882.9	0.178853	30.2785	157695	0.156291	32.7382	109004	0.165806	31.6161	120939	0.147532	34.9389
1136	-104541	26126.1	130667	-37610.4	69988.2	107599	-81554.4	24140.4	105695	-6178.07	101131	107309	161124	0.140685	32.4297	111954	0.150576	31.2576	110359	0.160935	29.1659	118114	0.151139	28.5404
1137	-87533.6	16377.6	103911	-25342.4	103514	128857	-83035	32061.2	115096	-8620.11	89938.9	98559	113959	0.135215	28.7429	153318	0.13927	33.758	128589	0.129101	33.2442	94999.8	0.135078	31.5576
1138	-92820.1	18623.5	111444	-26414.1	92105.4	118520	-88193.6	29471	117665	17056.1	139550	122494	114559	0.161049	32.5133	124986	0.133774	36.8464	135395	0.167089	29.0223	141210	0.143264	32.9415
1139	-97667.5	21602.6	119270	-39738.4	68412.1	108150	-85822.9	32299.3	118122	14897.6	142549	127651	147986	0.137296	29.1956	113880	0.159794	30.0369	114737	0.168294	37.5345	141767	0.172029	33.5172
1140	-91696.8	18657.6	110354	-39217.8	70666.1	109884	-79526.3	21880.3	101407	-5364.36	101814	107178	116092	0.148952	32.1429	113659	0.16544	31.0867	93725.4	0.175895	31.1268	103855	0.168439	32.6781
1141	-85199.9	14554.2	99754	-34412.7	77491.5	111904	-85867.1	29503.1	115370	1534.27	116083	114549	99426.7	0.149846	29.2762	124131	0.140266	31.2135	117893	0.172069	33.3672	121264	0.165817	31.9093
1142	-95512.2	20853.9	116366	-35105.2	73937.9	109043	-95775.2	36528.6	132304	16667.2	131649	114981	135563	0.139502	30.7664	115956	0.140805	31.882	140839	0.197757	34.5819	139570	0.109992	31.4415
1143	-89727.6	15943.7	105671	-21319.1	157704	179023	-100033	37291.4	137324	-4054.69	106587	110641	108145	0.166784	29.4859	255443	0.173911	30.8688	182830	0.174233	27.1956	122062	0.158652	29.1072
1144	-86382.2	14604.7	100987	-36761.5	64280.2	101042	-80814.2	23912.6	104727	5373.62	119280	113906	101440	0.158029	28.7947	111273	0.118219	28.884	99598.8	0.171652	32.0119	118724	0.154974	33.4892
1145	-94904	18886.2	113790	-40062.8	64805.8	104869	-83108.8	32872.6	115981	-8004.23	98057.1	106061	111246	0.182215	33.9539	107466	0.155572	30.1516	129372	0.126799	33.8792	102258	0.172393	31.9639
1146	-85534.5	16232.7	101767	-33766.9	72458.4	106225	-80344.2	25802.4	106147	20976.3	153121	132145	91567	0.148031	35.4554	112936	0.12617	32.0795	105484	0.151648	32.6146	152668	0.166094	33.4322
1147	-90920	17178.2	108098	-40451	64767.6	105219	-80267.4	24753.8	105021	9891.52	124457	114565	117785	0.152777	29.1688	112080	0.152461	28.8935	105580	0.154093	31.2608	136107	0.127347	30.4801
1148	-88083.2	16649.1	104732	-39420.5	61958.2	101379	-84863.2	28998.4	113862	7827.13	123704	115876	108658	0.144371	30.6449	86457.4	0.169478	35.8317	131232	0.148211	29.4626	135377	0.139572	30.4589
1149	-87098.7	17455.6	104554	-44196.6	59425.2	103622	-85734.3	36041.4	121776	-7457.28	100178	107635	109019	0.127465	32.0229	105097	0.172813	28.2715	148101	0.121359	32.4476	112465	0.164455	29.6916
1150	-109674	28726.4	138400	-36512.9	70528.1	107041	-81954.3	25306.3	107261	13126.2	124498	111371	168927	0.149179	34.0104	114084	0.14051	30.9107	111073	0.160002	30.3778	123668	0.114218	33.557
1151	-87281.7	15215.1	102497	-33433	79733.6	113167	-81640.7	32148.4	113789	4630.88	111814	107184	97423.2	0.167513	31.235	116650	0.150474	34.1765	121984	0.124423	35.1395	116036	0.122075	32.1207
1152	-116130	30027.3	146157	-25022.6	94299	119322	-81840.8	23847.9	105689	11739	140887	129148	184289	0.164719	32.5873	152189	0.107925	30.9808	103679	0.175006	30.6687	147794	0.178888	31.7755
1153	-91665.5	18605.2	110271	-20254.2	138672	158926	-81224.9	28181	109406	17884.4	153691	135807	120518	0.143657	30.8753	205813	0.164437	33.6889	119501	0.134595	31.4428	162229	0.177709	31.5792
1154	-103318	25037.7	128356	-46796	63313.1	110109	-78225.4	30037.9	108263	-5643.62	98638.5	104282	158857	0.141846	31.5222	113659	0.199769	27.8521	111946	0.111356	35.7767	114964	0.136178	28.5997
1155	-88715.4	17070.2	105786	-36062.7	72803.7	108866	-79441.9	28284.7	107727	34750.4	166951	132201	122070	0.130239	27.9678	117135	0.14272	31.0769	107921	0.132196	34.945	180536	0.115232	30.8252
1156	-90781.6	18193.2	108975	-34282	72935.6	107218	-87126.6	28494.3	115621	16999.9	136683	119684	113913	0.147845	31.9424	107143	0.140027	34.0367	121190	0.180555	31.3494	130171	0.141164	35.0011
1157	-84687.3	15280.5	99967.8	-32971.6	96863.1	129835	-80929.7	26688.3	107618	6847.79	124257	117409	95167.5	0.143535	32.1129	142430	0.180132	34.0038	107391	0.151656	33.1353	133100	0.152089	31.1187
1158	-101229	21315.4	122544	-33159.6	86965.5	120125	-75851.7	21891.1	97742.7	6024.29	124094	118070	133204	0.181422	32.0042	142295	0.146846	30.5583	93936.2	0.136344	31.0722	128066	0.163649	32.2994
1159	-98934.2	21600.6	120535	-28442.9	90375.8	118819	-82145.5	24498	106644	-13773.2	90280.3	104054	138924	0.155384	31.0971	132750	0.134718	34.0399	112264	0.162407	29.0958	103985	0.175151	28.9402
1160	-97720.7	18947	116668	-38835.4	72399.5	111235	-80540.4	27224.4	107765	22317.3	148444	126127	127192	0.181039	29.7928	112759	0.171056	32.1035	106532	0.147549	34.0736	178638	0.116988	27.6992
1161	-101739	23213.7	124952	-28835.8	99983.7	128819	-97545.4	44188.2	141734	34941	170638	135697	143671	0.158541	32.3151	155221	0.148695	32.2068	175375	0.154349	33.5952	172916	0.13342	32.8941
1162	-94410.9	19829.5	114240	-30157.8	99425.2	129583	-77768.1	21028.5	98796.6	20415.8	146882	126466	114587	0.164367	34.6102	148038	0.162955	33.581	97864.6	0.153391	28.6498	146449	0.148573	33.4318
1163	-82420.8	14061.8	96482.6	-34614.8	79675.4	114290	-84233.6	30477.2	114711	3504.86	110567	107062	89033.2	0.141655	31.5877	120864	0.154765	32.9607	127449	0.143803	31.8842	114786	0.125966	32.108
1164	-94353.3	18432.2	112785	-32075.6	82149.9	114225	-97764.5	40193.6	137958	4526.03	115238	110712	108363	0.186172	34.0192	126018	0.138104	32.5945	161345	0.177382	33.2155	127633	0.129688	30.0963
1165	-98555.6	22540.9	121096	-20681.5	105845	126527	-89419	34381.8	123801	19034.3	138923	119889	130981	0.154738	34.4185	157811	0.113156	33.5355	147812	0.150268	31.014	128302	0.139001	36.0928
1166	-90770.3	17552.4	108323	-35126.6	75183.9	110310	-82668.5	27229.7	109898	-2999.1	105013	108012	115808	0.15086	30.313	114862	0.147755	32.7278	108488	0.164487	33.4656	108356	0.159296	32.305
1167	-84830.6	15754.4	100585	-36693.1	73105.2	109798	-84814.7	31015	115830	-10071.5	99116.9	109188	95898.4	0.138993	32.8565	106217	0.164746	34.4133	138910	0.134831	29.77	111040	0.183739	29.7541
1168	-97675.9	23223.6	120900	-41223.7	72920.1	114144	-77459.6	21351.5	98811.1	517.414	117470	116953	146831	0.127393	31.6331	112741	0.194577	32.3396	90035.3	0.162107	31.6195	118310	0.186367	33.0968
1169	-91708.5	18026.9	109735	-30289.7	74419.2	104709	-83473.6	36654.8	120128	7623.06	127662	120038	123435	0.145295	29.2087	104917	0.112016	35.4657	148879	0.104167	32.8273	130543	0.166517	32.5976
1170	-90797.5	19447.1	110245	-31123.7	91118.9	122243	-80928	24208.4	105136	16183.2	142132	125949	117103	0.133244	33.2136	141338	0.148128	32.2343	99879.2	0.171322	32.317	139830	0.163231	33.8821
1171	-90542.2	20182.3	110725	-33040.3	71479.8	104520	-82856.1	30151.4	113007	21677.5	149339	127661	107094	0.136449	37.6908	108487	0.120135	32.9438	145890	0.116928	27.5563	160583	0.137839	30.9993
1172	-98719	22299.5	121019	-38723.4	68331.1	107055	-77797.6	23184	100982	848.7	112864	112016	142364	0.145208	31.3275	121937	0.14058	28.0189	94972.6	0.150808	32.5483	113859	0.163774	33.0421
1173	-88211.7	15658.3	103870	-36392.6	72912	109305	-78895.3	24306.9	103202	-7331.61	102599	109930	95058.5	0.1768	32.9445	114724	0.149067	31.7771	106898	0.140751	30.318	123014	0.162451	27.8013
1174	-103753	25869.3	129622	-37967.9	75945.6	113913	-87903	34517.8	122421	9272.48	135854	126582	169755	0.130404	30.4784	126147	0.16008	30.1019	125635	0.164366	36.633	157997	0.161712	28.6618
1175	-89723.9	17203.3	106927	-30360.2	73739.2	104099	-78894.9	28194	107089	20027.6	153871	133843	103789	0.161613	33.1507	112849	0.101754	32.6716	120511	0.114097	31.194	162109	0.165357	31.6394
1176	-91850.3	18105.6	109956	-33769.5	74896.5	108666	-87183.9	38474.2	125658	3472.55	108033	104561	113613	0.158412	31.8724	120760	0.128112	31.0105	142083	0.130995	36.1048	110558	0.115799	32.572
1177	-100968	27562.5	128530	-30741.8	95295.9	126038	-89317.1	36936.8	126254	6105.49	129479	123374	167092	0.105681	32.9908	139142	0.162731	34.2442	134096	0.158527	36.7267	125626	0.194761	34.3557
1178	-92701	18113	110814	-36981.9	82994.8	119977	-79406.9	25838.2	105245	5480.15	115575	110095	125283	0.150388	28.9154	133561	0.170201	31.0699	110948	0.135623	31.0514	118490	0.133538	32.5133
1179	-93158.3	19385.8	112544	-26585.7	95409.1	121995	-73214.1	20648	93862.1	12440.2	126521	114081	114020	0.158091	34.0043	138160	0.134216	34.5284	86251	0.122716	31.9193	120580	0.13402	34.9757
1180	-98978.5	24179.7	123158	-41881.5	69623.7	111505	-76912.6	23527.2	100440	-11792.9	88450.5	100243	141835	0.134324	34.0955	118976	0.176055	29.2596	95225.8	0.139912	32.9423	92385	0.162503	31.9137
1181	-98048.2	20878.7	118927	-18349.9	120588	138938	-79378.3	23889.1	103267	5607.14	121635	116028	132297	0.161928	31.5634	184788	0.123909	32.6288	97146	0.161286	32.7878	123715	0.159529	32.7729
1182	-88593.4	16260.8	104854	-35189.2	81428.6	116618	-83407.8	27391.3	110799	-5874.77	100386	106261	98477.5	0.168421	33.0243	136502	0.147665	29.8269	102339	0.181068	35.687	105984	0.16089	31.5727
1183	-91502.3	15730.3	107233	-40279.8	56254.7	96534.5	-79873.4	23473.6	103347	5970.44	119347	113376	122033	0.164095	25.7804	96108.7	0.131728	29.2662	92033.5	0.177129	34.0074	125294	0.142442	31.7511
1184	-91689.5	18963.2	110653	-21778	118707	140485	-82648.5	29355.8	112004	-3449.73	101126	104576	117712	0.144244	32.2197	175726	0.144455	33.7761	129876	0.13179	30.1373	96662.7	0.156424	34.8726
1185	-102028	26773.4	128801	-36370.5	81001.6	117372	-101796	50338.8	152135	-10277.9	86953	97230.9	158733	0.122896	33.7339	127331	0.165901	31.8075	194449	0.150524	34.5172	93636.2	0.133491	30.9542
1186	-92736.2	19716.4	112453	-37372.8	65337.7	102710	-79804.4	30850.6	110655	11557.9	129500	117942	119735	0.144259	32.9333	105066	0.136053	31.0936	119396	0.115363	34.4518	133433	0.142606	32.3509
1187	-103987	22962.9	126950	-24064.5	114945	139009	-80543.1	26397	106940	573.68	111819	111245	141960	0.178056	32.3512	168473	0.15308	34.1137	124574	0.128414	28.253	115972	0.157153	32.1397
1188	-87190.1	18211.1	105401	-40319	61738.4	102057	-83079.5	29394.3	112474	4809.23	122284	117475	113509	0.116572	32.0875	94431.9	0.163517	32.6893	124875	0.140416	31.3854	134570	0.155803	30.2901
1189	-105583	27358.4	132941	-39542.1	69222.7	108765	-85265.1	34384.1	119649	-5360.19	105411	110771	152850	0.147056	35.7977	110825	0.166086	31.2307	137084	0.13172	33.4434	108991	0.182464	32.2384
1190	-105554	28689.9	134244	-36595.8	79384.8	115981	-83469.1	29321.9	112791	-5447.49	95268.9	100716	173470	0.121732	33.0777	125408	0.163794	31.6505	111513	0.160951	35.0593	98038.3	0.134775	32.3917
1191	-85329.4	16639	101968	-43102.4	52352.4	95454.8	-74193.5	20981.4	95174.8	-7335.73	87845.1	95180.8	96248.2	0.134479	34.5753	92575.6	0.146168	28.2755	89386.8	0.128125	31.2968	87563.2	0.11594	33.4406
1192	-111083	24440.7	135524	-34591.5	62378	96969.4	-83529.4	33717.4	117247	-3478.94	96773.6	100253	155671	0.198463	31.4004	94440.1	0.106241	33.0251	142854	0.115806	31.4703	107241	0.114207	30.0798
1193	-89167.6	16143.9	105311	-37414.9	64682.7	102098	-79186.7	25571.9	104759	13349.3	136703	123353	106127	0.162793	30.4237	100686	0.139138	32.121	106925	0.139498	31.8877	140050	0.157364	32.5366
1194	-105898	26288.5	132186	-35720.3	80050.5	115771	-98173.5	47619.1	145793	8413.48	136000	127587	162432	0.146906	32.3687	130618	0.153108	30.6431	193680	0.1371	32.7819	144634	0.183266	31.3436
1195	-110968	28914.5	139882	-39851.3	65153.4	105005	-86912.6	27774.8	114687	9682.21	123281	113599	187443	0.140342	30.8516	100343	0.166239	32.4654	119656	0.183085	30.9496	134254	0.124826	30.609
1196	-90046.3	16201.4	106248	-38371.3	71017.6	109389	-88860.4	34343.5	123204	438.974	108354	107915	106764	0.169513	30.35	128438	0.141182	27.6467	137856	0.157161	33.2167	112208	0.143037	32.1883
1197	-107291	29837.7	137129	-39582.2	67733.5	107316	-99466.5	43114.1	142581	-744.739	110610	111355	162620	0.133481	36.6962	109222	0.162073	31.0071	181904	0.161338	31.602	114208	0.164068	32.2832
1198	-108427	25575.8	134003	-28663.9	105614	134278	-95332.7	38231.8	133564	-9406.31	94325.1	103731	162432	0.166867	31.4911	177023	0.145314	29.8306	160912	0.16681	31.6793	115467	0.143268	27.23
1199	-91666.7	18004.9	109672	-23461.2	122882	146344	-77722.2	21520.8	99243	8002.63	120272	112269	114370	0.156638	31.4853	180651	0.16139	34.0109	93583.9	0.158165	30.6616	120674	0.136166	33.2222
1200	-89069.5	17378.4	106448	-28841.5	78676	107518	-76488.9	24649.6	101139	-3701.99	96470.3	100172	107232	0.148688	32.4127	112957	0.110064	34.8256	101677	0.123188	32.324	95004.1	0.129137	33.8478
1201	-89151.4	17029.6	106181	-33672.9	73180.3	106853	-84203.6	28349.6	112553	-1498.37	111947	113445	108747	0.150577	31.3198	114988	0.126239	31.8208	109942	0.172879	34.3813	120670	0.16891	30.9235
1202	-88915.7	18279.1	107195	-40466.2	65651.4	106118	-87793.8	34327.9	122122	-11870.4	87584.5	99454.9	109868	0.135523	33.2746	105416	0.166436	31.1393	138451	0.148819	33.0589	97597.9	0.148703	29.9134
1203	-81404.8	12681.7	94086.5	-39190.5	56346.4	95536.9	-81836.3	31339.6	113176	14724.2	133580	118856	87187.9	0.148829	29.0906	94008.2	0.123571	29.9689	126792	0.123373	32.9565	135215	0.137426	32.9303
1204	-96815.3	22237.9	119053	-35625.3	75963.5	111589	-78797.9	24449.6	103247	-8140.96	91019.4	99160.3	154196	0.12212	28.8438	114583	0.155869	33.1477	95424.2	0.156156	34.1627	97318.7	0.134337	31.1757
1205	-88074.6	16738.3	104813	-37469.4	71988.8	109458	-85886.4	30626.2	116513	2672.17	111100	108428	114575	0.136063	29.218	114116	0.155252	31.542	128286	0.155361	31.8312	109057	0.143483	33.9579
1206	-86990.5	13330.7	100321	-33069.9	90135.9	123206	-82909.9	29679	112589	-137.118	112227	112364	89846.5	0.199372	29.6743	142905	0.156684	31.5371	122707	0.140741	32.2491	118291	0.16238	31.6245
1207	-109552	25316.8	134868	-36511.9	73325.2	109837	-87774.8	30382.1	118157	-3726.79	104673	108400	149745	0.190241	33.8131	105319	0.165473	34.8109	118784	0.184373	34.1036	116736	0.152154	29.8888
1208	-92768.8	19927.8	112697	-21382	119636	141018	-82497.2	28725.2	111222	7752.08	124671	116919	136190	0.125516	29.2648	174350	0.145988	34.3091	129372	0.132757	29.6048	131104	0.149612	31.6977
1209	-116683	28908.1	145591	-37418.7	68123.6	105542	-82282.6	27518.3	109801	-6651.37	101021	107672	170699	0.18763	33.8702	116596	0.13494	29.2135	109606	0.158412	33.4755	109145	0.167223	30.8522
1210	-85896.5	13743.9	99640.4	-28544.1	90257.9	118802	-87218	35849	123067	27452.9	164652	137199	95231.8	0.17227	28.8641	143367	0.125036	31.4779	150226	0.129947	31.8177	170191	0.156108	32.2485
1211	-98800.9	21411.2	120212	-39286.7	63133.9	102421	-83133.5	28820.5	111954	12401.2	131847	119445	135877	0.159282	31.5156	94886.8	0.159207	33.268	122829	0.144751	31.2851	135795	0.145436	32.3641
1212	-105269	24775.7	130044	-41418.4	71571.6	112990	-76298.2	24559.2	100857	-1680.3	110528	112208	180601	0.137021	27.437	121428	0.176707	29.4708	91001.9	0.135875	35.9834	111038	0.176683	33.1801
1213	-97789.7	18863.1	116653	-45861.3	54791	100652	-100587	49146.9	149734	-2518.14	98844.4	101363	127711	0.1815	29.5404	98028.6	0.17862	27.9465	220799	0.128887	29.6782	104762	0.120916	31.4504
1214	-91352.3	18389.2	109741	-19973.6	124695	144669	-84898.1	36242.4	121141	-3855.85	103828	107684	120148	0.143291	30.6109	195875	0.13567	31.8304	142509	0.119784	33.9088	108398	0.159854	31.9283
1215	-80530.4	14253.4	94783.8	-29681	82938.5	112620	-81343.4	28861.2	110205	-3682.17	101595	105277	94595.4	0.111316	30.1356	126843	0.121435	32.6933	117725	0.135706	32.6877	114346	0.136997	29.6161
1216	-96190.7	19927.3	116118	-27328.7	85764.5	113093	-87142.5	31173.6	118316	2697.14	106722	104025	133075	0.154171	29.9489	126046	0.114751	34.0212	117406	0.178903	35.4026	101058	0.125711	35.2017
1217	-89012	16681	105693	-40773.1	61096.3	101869	-78997.7	25524.3	104522	-1826.27	111305	113132	104582	0.158574	31.9004	95285.4	0.163448	32.0596	106822	0.138012	31.8591	121347	0.167147	30.575
1218	-93182.8	20038.5	113221	-35935.7	71757.3	107693	-82527.9	29771.9	112300	-6747.43	94316.6	101064	122433	0.142097	32.734	117966	0.136204	30.4145	111855	0.150705	35.4888	92890.5	0.149404	33.8451
1219	-99769	26158.3	125927	-36032.9	79650.1	115683	-78897.2	22189.4	101087	3135.87	108243	105107	153338	0.116499	34.1185	120470	0.166937	33.0582	92328.7	0.170627	32.0441	112512	0.118023	32.0684
1220	-90423.7	17880.4	108304	-38135.6	72456.8	110592	-95159.9	38958.4	134118	38082.3	175510	137427	117473	0.14298	30.4417	105953	0.17571	34.1929	159756	0.165419	32.5149	171499	0.135144	34.1128
1221	-86330.5	15675.3	102006	-26360.7	117672	144032	-82063	31029.3	113092	11733	138227	126494	93527.4	0.159399	33.5203	177132	0.166257	33.2158	129908	0.122956	31.8476	146765	0.168101	31.3941
1222	-102008	21970.4	123978	-28085.7	115631	143717	-79765.4	27746.3	107512	14746.7	132878	118132	130596	0.185995	33.6463	173348	0.173952	33.3523	119651	0.12344	30.9192	130969	0.138139	33.8193
1223	-87123.1	15661.7	102785	-33324	82907.5	116231	-76314.7	22716	99030.7	-16497.7	91115	107613	101928	0.154172	30.731	126234	0.150757	32.8388	91122.8	0.142618	33.2387	108116	0.198807	28.0919
1224	-93850.9	22368.9	116220	-38215.7	71845.6	110061	-86495.8	32629	119125	-6623.27	102329	108952	134386	0.117088	33.2904	116610	0.157719	30.8061	142230	0.13972	30.5881	116263	0.164246	29.3385
1225	-90523.1	19840.9	110364	-33014.8	90140.7	123156	-79949.4	20816.1	100765	286.199	109338	109052	117764	0.126823	33.6961	143698	0.155452	31.3646	91323.5	0.189039	30.3917	112086	0.15041	32.5162
1226	-98322.5	22844.8	121167	-32218.2	75589.3	107808	-87235	39417.9	126653	-4991.64	92489.7	97481.4	144363	0.136674	31.6491	107445	0.132773	35.1757	150975	0.121534	34.8118	104750	0.1041	29.432
1227	-87844.3	15616.6	103461	-37488.1	75073.6	112562	-74161.4	19238.9	93400.2	7082.98	121574	114491	100559	0.16389	31.0594	131550	0.146544	28.5342	88775.3	0.135189	28.8952	130286	0.139842	31.1044
1228	-93991.8	23324.4	117316	-36485.8	76559	113045	-84538.1	35705.6	120244	-12777.9	84355.2	97133	133811	0.111503	34.8616	127388	0.149295	30.0496	138555	0.121896	34.36	101169	0.131143	27.7934
1229	-123402	34426.5	157828	-41771.2	51448	93219.1	-95240.9	38159.5	133400	-10332.5	97828.6	108161	230939	0.143883	29.8144	77207.9	0.152163	33.3178	165339	0.161935	30.7728	114876	0.1724	28.3868
1230	-89814.2	15197.7	105012	-40893.4	68904.2	109798	-104062	45731.9	149794	-210.406	111964	112174	98047.5	0.192453	31.0007	105103	0.18647	32.7794	184081	0.179654	33.1245	128833	0.1483	28.9686
1231	-90913	16887.3	107800	-38617	89482.4	128099	-106100	51640	157740	22628.6	156132	133503	110681	0.165148	30.5153	147967	0.186603	30.2373	193152	0.171573	35.6473	172334	0.149199	30.1994
1232	-123114	31376.6	154491	-36796.7	79648.9	116446	-93457.5	41493.8	134951	4679.67	123495	118816	211315	0.170317	29.6966	129149	0.161628	30.836	163620	0.145944	33.8132	151562	0.144518	27.1605
1233	-104859	25046	129905	-40098.7	67855.9	107955	-84785.1	28949.1	113734	14169	133572	119403	143540	0.167664	34.8974	110403	0.165572	30.7311	115681	0.167602	33.3666	134551	0.142193	33.0909
1234	-97635.7	21851.2	119487	-38929.4	80239	119168	-80166.2	26810.5	106977	14309.1	137022	122713	143921	0.139225	30.3656	139243	0.167347	28.8126	119654	0.129393	29.8757	141488	0.150488	32.2814
1235	-83838.9	15189.3	99028.3	-30910.2	86927.7	117838	-81185.2	26298.5	107484	33821	167299	133478	95040.9	0.135759	31.9637	120293	0.154847	36.1316	107001	0.155813	32.7706	161613	0.135911	34.5062
1236	-109004	27818.4	136823	-31922.2	74513.6	106436	-76784.1	22246.1	99030.2	5309.29	119168	113859	183080	0.138951	30.3894	119513	0.112389	31.1738	96395	0.141312	30.7708	115767	0.158845	34.3125
1237	-95099.9	20574.1	115674	-40695.2	48992.5	89687.6	-76511.8	20059.2	96571	-10125.2	81644	91769.1	121875	0.154082	33.7628	72764.9	0.129793	33.6649	92080.6	0.152892	29.0459	88473.4	0.0995495	30.7603
1238	-91911.1	18650.4	110561	-41344.2	63727	105071	-87744.9	39723.6	127469	17198	140170	122972	105140	0.166575	35.4773	108680	0.160662	29.3186	157704	0.118936	33.5848	145883	0.140533	32.0278
1239	-89776.4	17195.7	106972	-39971.5	69599.6	109571	-82537	26614.7	109152	6989.85	113817	106827	107190	0.157047	32.0846	109200	0.174215	31.8678	112251	0.159628	31.6134	110547	0.118874	34.3194
1240	-104002	23892.3	127894	-32302.9	93801.8	126105	-90630.6	36815.2	127446	12408.4	132551	120143	162038	0.150351	29.4897	155968	0.150394	30.0708	155214	0.145681	31.6253	129704	0.155833	34.0651
1241	-89367	15613.3	104980	-31657.5	86232.1	117890	-76487.1	18931.5	95418.6	4129.67	116840	112710	104591	0.172162	29.8559	126510	0.150396	34.0812	88513.1	0.163022	28.5179	119401	0.150893	32.6184
1242	-102302	23011	125313	-40591.6	59617.6	100209	-86382.5	36203.4	122586	19539.8	145095	125556	136222	0.172838	33.7846	90339.6	0.162204	32.9964	149061	0.124564	32.3835	145136	0.147747	33.324
1243	-122977	32260.9	155238	-41925.7	55062.9	96988.7	-98381.9	40538.5	138920	6504.87	124655	118150	178963	0.195398	36.0532	89137.2	0.15381	30.8866	161890	0.179888	33.3878	135420	0.153977	30.6836
1244	-93516.6	18474.1	111991	-33104.9	93780.6	126885	-82545.2	26031.5	108577	-7614.42	89356.5	96970.9	127129	0.151779	29.0636	145343	0.166834	32.2618	111896	0.161945	31.0186	97852.7	0.116894	30.4391
1245	-98184.2	19298.7	117483	-29186.5	90723.1	119910	-97144.3	38517	135661	9813.93	123509	113695	132819	0.174211	29.0602	137104	0.13713	33.0855	159850	0.178657	32.1276	124003	0.135306	33.2005
1246	-87020.9	16337.2	103358	-28204.6	110482	138687	-95224.8	35157.1	130382	-2624.49	109601	112226	96768.4	0.154356	33.7656	164087	0.168804	33.6657	155612	0.178385	30.1237	117515	0.169724	31.0887
1247	-84921	15745.8	100667	-34962.1	71431	106393	-86539.8	33144.1	119684	17569	138574	121005	110039	0.122032	28.6187	109152	0.136788	32.721	150700	0.13102	29.3245	139894	0.136293	33.0188
1248	-92498.7	18919	111418	-41091.5	65838.8	106930	-88431.7	31357.8	119789	24208.7	155594	131386	107648	0.165658	35.1497	100413	0.181889	32.7841	131862	0.168601	31.7076	150819	0.157631	34.3887
1249	-101817	23636.8	125454	-36674.6	76187	112862	-86935	30592.1	117527	-13472	85367.8	98839.8	146885	0.152724	32.1842	122652	0.155083	31.0583	128410	0.163466	31.765	102040	0.143443	27.8872
1250	-87325.7	15295.7	102621	-36901.8	62001.6	98903.4	-87891.1	35807.7	123699	689.016	111094	110405	99571.2	0.163531	30.7232	86930.8	0.139831	35.6614	144092	0.140244	33.134	123050	0.143248	30.0946
1251	-111547	30255.9	141803	-33401.4	70574.6	103976	-81466	24776.6	106243	10444.6	128744	118300	194005	0.131669	31.1908	107650	0.12022	32.7796	106835	0.163432	30.922	122386	0.16046	35.0651
1252	-92284.4	18623.2	110908	-46022.5	47139.3	93161.7	-84581.3	28638.3	113220	7415.36	127341	119926	126679	0.141414	29.4021	86501.9	0.160056	27.2476	121423	0.158852	31.4475	134227	0.161902	31.6233
1253	-91828.3	18198.1	110026	-33592.8	81068.7	114661	-87131.4	32824.5	119956	11160.2	124497	113337	122784	0.145647	29.6425	127418	0.14425	31.812	155589	0.13139	28.1293	142820	0.112666	29.0569
1254	-89442.6	18679.6	108122	-41156.1	62698.5	103855	-88021.6	28768.5	116790	331.948	113915	113583	108048	0.138976	34.5766	96593.8	0.173492	32.4547	120514	0.188236	31.8286	117805	0.168621	32.2326
1255	-94270.6	19888.6	114159	-31823.6	85203.8	117027	-87473.3	32566.2	120040	3554.31	116888	113334	134749	0.138295	29.5195	131683	0.141845	32.352	133155	0.156742	32.6099	120860	0.154097	32.2379
1256	-103066	23424.2	126490	-34559.7	85774.5	120334	-79083.7	27359.8	106444	23366	152148	128782	134578	0.177552	34.8114	146166	0.148461	29.3414	116851	0.121666	31.219	158146	0.141129	32.0691
1257	-92655.2	17882.2	110537	-33823.7	73022.2	106846	-83963.7	28893	112857	4939.02	122662	117723	108164	0.175899	33.0649	116115	0.125633	31.444	117115	0.158695	32.8941	126434	0.166798	32.339
1258	-97762.8	21466.3	119229	-18994.4	127000	145994	-81030	30326.5	111357	7957.39	133848	125891	132741	0.154809	32.3433	174801	0.153016	36.327	122749	0.123619	32.9415	139283	0.183279	32.0327
1259	-94610.2	18051.7	112662	-36232.8	73781.9	110015	-89565.5	32244.1	121810	26392	161156	134764	110505	0.188331	32.6713	114583	0.151651	32.1957	124896	0.184718	34.4223	153964	0.164311	34.8903
1260	-97237	21063.4	118300	-34685.6	77302.3	111988	-77828.7	24523	102352	3259.21	122274	119015	131342	0.155522	32.0741	120436	0.146051	32.0926	99916	0.139191	32.7249	134580	0.167261	30.2854
1261	-108563	27009.2	135573	-37884.5	66415.9	104300	-85941.9	33766.2	119708	40973.8	185284	144311	167851	0.15375	32.1824	100761	0.152297	32.9573	147274	0.1286	30.5699	185967	0.144123	33.211
1262	-91693.9	17963.6	109658	-23055.3	116382	139438	-85245.2	33306.7	118552	9857.94	129406	119548	110068	0.163384	32.6411	173745	0.146764	33.4923	137081	0.134197	32.396	129098	0.16008	33.4131
1263	-84534	16709.4	101243	-35641.4	73682.7	109324	-86629.8	32377.6	119007	-1988.44	107833	109822	100990	0.119592	33.0912	112646	0.148569	32.7055	112425	0.178699	38.3991	124678	0.145416	28.8297
1264	-95026.8	19082.5	114109	-35300.7	77969	113270	-77972.1	21665.9	99638	20202.9	136240	116038	110582	0.182644	34.5127	121597	0.152456	32.0604	90884.2	0.165079	31.7854	135946	0.109434	33.4056
1265	-101207	21329.8	122537	-13698.6	113876	127575	-85631.9	28226.9	113859	12385.5	133102	120717	145904	0.165383	29.2381	158490	0.0939476	35.9255	121851	0.168041	30.8868	139662	0.147516	31.7677
1266	-100165	22112.4	122278	-41904.4	76583.1	118488	-97339.5	37972.5	135312	17604.8	141847	124242	139797	0.159558	31.6349	119125	0.205239	32.1441	156915	0.1844	32.2659	145675	0.145616	32.4574
1267	-83452.9	15924	99376.9	-31567.1	81542.1	113109	-81011.9	25550.5	106562	226.072	115911	115685	94021	0.125312	33.8732	124457	0.133308	32.7591	107204	0.156225	31.7779	132782	0.16042	29.098
1268	-92317.2	19318.3	111636	-31277.8	80347.8	111626	-84670.1	32040.1	116710	-2081.6	104580	106661	113574	0.1519	34.0189	115809	0.135609	34.6899	125654	0.145184	33.9982	108570	0.147873	32.1084
1269	-107410	28876.6	136287	-27966.7	95648.7	123615	-82801.2	30164.2	112965	-528.441	109590	110118	177719	0.128216	32.497	141212	0.141942	33.867	119562	0.142181	33.6385	113773	0.156815	32.1078
1270	-91783.2	18600.8	110384	-39269.3	72790.3	112060	-90559.5	34078.3	124638	17526.3	146383	128857	120253	0.14499	30.9361	116007	0.171693	31.3733	145004	0.161742	31.3356	147941	0.164357	32.9822
1271	-92466.2	19932.4	112399	-30977.8	96445.4	127423	-81433.2	28187.4	109621	40341.2	169425	129084	137766	0.12185	28.9366	135049	0.173666	35.7075	108974	0.149489	34.4883	186245	0.0905359	30.3229
1272	-128867	37893.2	166760	-37405.4	79270.1	116676	-78434.5	23950	102385	4635.86	121508	116873	256879	0.137134	29.5028	121973	0.174575	32.4949	91774	0.160221	34.7957	134658	0.153149	30.0782
1273	-94472.6	20712.6	115185	-40344.7	56638.6	96983.4	-74802	19129.3	93931.3	1906.26	114571	112665	126356	0.142558	32.7846	97452.2	0.132548	29.0597	83034.7	0.15269	30.717	114944	0.162929	33.2253
1274	-85600.6	15046.4	100647	-33817	89252	123069	-89588.4	34079.9	123668	1202.87	108487	107284	98768.6	0.149918	30.468	150876	0.150429	29.578	139041	0.161689	32.6809	109143	0.140869	33.1329
1275	-107455	26188.8	133644	-18251.6	128486	146737	-87059.3	29725.8	116785	-2724.02	111894	114618	170675	0.149522	30.6885	195211	0.137018	32.9094	121771	0.17577	32.5483	116300	0.185497	32.0706
1276	-87539.1	17978.2	105517	-34524.3	76792.4	111317	-74169.6	21292	95461.6	42789.5	188646	145856	106255	0.130006	33.8398	107327	0.160011	35.7749	82807.4	0.136766	34.2835	198662	0.137053	31.6527
1277	-97799.1	22666.5	120466	-37487.1	63712.9	101200	-80691.8	21029.6	101721	11350.4	134350	123000	132531	0.146273	34.2056	107323	0.126688	29.6827	94682.6	0.189421	29.6142	131980	0.170247	33.9319
1278	-95355.7	20829.3	116185	-32960.1	88404.1	121364	-79598.3	25782.5	105381	22106.6	143359	121252	123899	0.15157	33.6229	128254	0.166974	34.4644	114283	0.133504	30.0803	146173	0.12122	32.6916
1279	-88836.6	17768	106605	-41255.6	69147.6	110403	-92703.2	33259.2	125962	9991.65	128886	118895	109391	0.140063	32.4855	106996	0.187693	32.3131	147557	0.175321	30.0531	125076	0.161386	34.3488
1280	-107447	26845.3	134292	-33479.5	98648.3	132128	-80544.8	27991.6	108536	-5162.35	103868	109030	155686	0.159645	34.4864	146778	0.184338	33.6046	116048	0.133283	32.1609	108481	0.172018	31.9159
1281	-101322	21625.3	122948	-31131	78884.2	110015	-85721.6	29102.8	114824	18794.8	143350	124555	136915	0.174926	31.5894	129126	0.114819	30.5455	110863	0.182871	35.0014	141760	0.148313	33.7071
1282	-88155.3	18726.5	106882	-32222.8	85656.8	117880	-99785.3	45292.8	145078	16682.9	138473	121790	122006	0.11214	30.6976	116120	0.166244	36.883	185902	0.155677	32.4851	142801	0.139251	32.3229
1283	-96723	21455.9	118179	-38191.5	68395.3	106587	-86139	31245.7	117385	5282.82	119984	114701	132966	0.146806	32.2728	108140	0.153894	31.6235	118788	0.168171	35.0716	125227	0.1514	31.9377
1284	-99021.9	21177.8	120200	-40717.4	54302	95019.3	-75886.2	19848.5	95734.7	7081.7	120455	113374	150939	0.146397	28.0614	86302.9	0.140451	31.4601	94035.6	0.143807	28.1432	122386	0.142785	32.8075
1285	-93098.1	17218	110316	-41105.7	59711.1	100817	-103132	39185.3	142317	-3525.41	101082	104608	109807	0.183349	31.3604	107216	0.141903	27.8462	166398	0.20627	31.3989	106507	0.142401	31.6357
1286	-93276.5	19274.9	112551	-37109.4	64298.1	101407	-89015.3	41597.1	130612	2770.92	106023	103252	113038	0.16149	34.1035	97392.5	0.138732	33.0098	164866	0.117687	33.6411	105883	0.11488	33.3772
1287	-91806.5	17842.9	109649	-33100.7	88248.7	121349	-82511	29184.9	111696	1647.34	110231	108584	120864	0.150719	29.5255	139279	0.154209	31.6805	125454	0.135792	31.0179	114688	0.14032	32.038
1288	-91201.6	19406.8	110608	-31157.4	82472.2	113630	-83392.9	25470.3	108863	-6820.03	96186.2	103006	121885	0.131664	31.8444	141232	0.117867	29.1974	114133	0.167837	29.7551	104382	0.145592	30.7162
1289	-96774.8	21682.5	118457	-37785.3	75858.9	113644	-79589.5	31823	111412	-5948.08	101790	107738	136662	0.141556	31.7316	124839	0.159948	30.3827	141609	0.0934601	29.9633	106190	0.170082	31.9522
1290	-93573.8	19629.4	113203	-38507.7	73766.9	112275	-86220.7	31632.1	117853	11541.4	127571	116030	138154	0.131719	28.4166	122449	0.160427	30.1215	141721	0.140626	29.7599	120682	0.147156	35.2362
1291	-94887.7	21313.4	116201	-38640.2	59275.7	97916	-82453.6	32071.4	114525	2548.22	120175	117627	118085	0.15097	36.0985	101538	0.123413	29.1888	134364	0.1192	31.8255	136261	0.160146	29.3983
1292	-88214.3	17286.7	105501	-29552.4	86142.3	115695	-75053.4	23775.2	98828.6	-10109.3	86107.1	96216.4	111739	0.135857	30.9412	124282	0.135793	34.6561	89054	0.127803	35.5967	91484.4	0.128623	31.3741
1293	-84407.6	14631.4	99039	-31869.4	92204.7	124074	-79140.2	23705.1	102845	10413.2	117224	106811	89082.2	0.157486	32.8492	130729	0.170006	35.2656	97914	0.158215	32.2801	119749	0.100121	32.6307
1294	-112448	27980.2	140429	-26572.9	98077.9	124651	-85523.3	34549	120072	-715.236	111535	112250	179511	0.159997	31.1739	150587	0.131916	32.5652	135293	0.134966	34.0485	124291	0.155481	29.9123
1295	-99933.8	24186.6	124120	-32664.2	87158.4	119823	-86892.2	31007	117899	1582.48	110235	108653	156656	0.12767	30.8787	142646	0.143687	30.5505	123036	0.169134	33.6022	116199	0.139079	31.6226
1296	-83504.1	14319.8	97823.9	-36725	75567.4	112292	-80769.1	23843.4	104613	-3666	99003.8	102670	88144.3	0.152446	32.4918	111256	0.168636	33.9611	109632	0.155742	28.9981	100361	0.138715	32.8827
1297	-100240	21653.3	121894	-29655.8	110968	140624	-111339	57124	168463	6214.83	122053	115839	136856	0.166891	31.6441	165235	0.177885	33.5789	254077	0.143857	29.9773	131344	0.147758	30.9756
1298	-92548.5	21857.5	114406	-41894.8	57499.3	99394.1	-83978.1	28708.2	112686	932.94	113584	112651	123278	0.121222	35.4605	93666.7	0.159048	30.6935	123713	0.150847	30.9406	118358	0.160892	31.9888
1299	-100630	23552.3	124182	-33112.5	90145	123257	-103130	48854.9	151985	15802.7	131957	116154	151397	0.140893	31.1134	137912	0.162698	32.6821	190632	0.163132	34.1706	133654	0.122867	32.9102
1300	-104177	24316.4	128493	-24818	98937.3	123755	-86164.6	32755.7	118920	22628	141187	118559	158642	0.151999	30.6558	138090	0.134258	35.8235	144393	0.135042	30.2469	141450	0.111345	33.2714
1301	-105191	27083	132274	-29711.3	96680.1	126391	-77132.8	21504.7	98637.5	19346.8	158839	139492	170036	0.131509	31.8556	141981	0.157094	34.0469	100913	0.140889	28.4136	168677	0.18259	31.3892
1302	-101213	22934.8	124148	-24694.1	101515	126209	-84270.9	31801	116072	10088.5	133370	123282	141851	0.15884	32.3366	158073	0.124656	32.1103	145294	0.123361	29.1831	138997	0.166032	31.984
1303	-119223	34771	153994	-35086.3	96237.3	131324	-76980.6	22917.3	99897.9	6531.72	130857	124325	212595	0.135021	32.711	154845	0.177325	31.0753	101212	0.134317	30.1904	152082	0.164117	28.6812
1304	-90615.4	18838	109453	-35323.8	87694.1	123018	-84454.1	28057	112511	2994.77	116528	113533	109740	0.146076	34.3321	136317	0.171834	32.1656	111068	0.17426	33.6815	118296	0.160138	32.8351
1305	-84997.7	13954.2	98951.9	-28332	83100.8	111433	-87928.9	33087.6	121016	10610.9	126372	115761	97770.9	0.156453	28.5446	126679	0.111585	32.7997	149513	0.141477	29.5069	134407	0.133106	31.3407
1306	-95112.6	23039.2	118152	-28020.8	100779	128800	-80090.3	26842.6	106933	18246.7	136141	117894	126781	0.128777	36.3449	148966	0.152139	33.8263	103663	0.148517	34.5255	147954	0.113325	30.6719
1307	-86372.6	17557.4	103930	-32783.3	89722.7	122506	-89920.3	38660	128580	422.778	114163	113740	107732	0.121303	32.5944	142695	0.153458	31.4387	146023	0.145775	35.3003	122208	0.163153	31.1389
1308	-103357	23917.6	127274	-31023.3	91944.6	122968	-77516.8	24401	101918	-8069.31	97428.4	105498	150282	0.15765	31.8303	129798	0.163705	35.4183	93610.6	0.145668	34.7553	98825.2	0.174799	32.8622
1309	-92030	19734.4	111764	-32002.6	85635.7	117638	-86937.6	30930.6	117868	22861.8	147933	125071	123169	0.134357	32.0444	142240	0.134093	30.1025	124497	0.167718	33.1259	158972	0.125891	31.0186
1310	-118319	29700	148019	-30098.8	104842	134940	-85008.9	27530.4	112539	1514.22	113219	111705	190238	0.172792	31.224	158050	0.169393	33.1672	120512	0.166664	30.4594	113361	0.16071	33.2916
1311	-106654	26144	132798	-41012.5	65793.8	106806	-86484.9	36675.2	123160	13915.6	129250	115334	146722	0.168773	35.6374	108289	0.167722	30.3789	141757	0.130596	34.4959	136277	0.121106	31.6145
1312	-93540.3	22401.3	115942	-37695.3	78492	116187	-88041.8	36958.8	125001	15545.8	135161	119616	137838	0.111667	32.5037	125341	0.169093	31.3114	143290	0.139404	34.3908	136260	0.138081	33.0647
1313	-94999.3	20324.1	115323	-27518.6	96624.1	124143	-90311.9	30963.8	121276	26575.5	171946	145370	131724	0.143695	30.8587	150539	0.133412	32.0928	137688	0.176077	29.9845	161040	0.20062	35.5906
1314	-93469	19072	112541	-30570.1	81957.3	112527	-97908.8	41707	139616	23530.1	146932	123402	125502	0.148603	30.393	125190	0.126222	32.7333	171117	0.165147	32.4979	157648	0.118475	31.0675
1315	-97907.6	21400.9	119308	-37332.9	72045.1	109378	-86327.3	30213.2	116541	10645.7	137526	126881	134803	0.154001	31.7512	109977	0.160111	32.7546	129055	0.158919	31.2149	145853	0.173404	31.4303
1316	-98900.3	20043.3	118944	-44458.8	49465	93923.8	-80951.8	27066.1	108018	15116.1	138409	123293	121354	0.190434	33.0328	81009.9	0.165958	30.5302	120916	0.133835	29.8456	143553	0.14914	32.1388
1317	-97227.3	21101.3	118329	-23081.2	133188	156269	-82523.4	26906.9	109430	5408.54	115238	109829	132613	0.153673	31.824	197705	0.17161	33.6835	117261	0.151861	30.5948	116270	0.134769	33.0375
1318	-91914.6	18447.4	110362	-40531.2	65740.4	106272	-73630.1	21339	94969.1	16248.9	142770	126521	123129	0.143915	29.9644	106479	0.165802	30.8703	88546.6	0.121632	32.1322	140873	0.164575	33.7822
1319	-84573.2	13440.9	98014.1	-33329.8	74823.1	108153	-92851.8	44449.8	137302	33322.9	164566	131243	97865.7	0.157209	27.468	119738	0.125226	31.2445	172319	0.129343	34.3934	169380	0.12186	32.3859
1320	-109876	28251.5	138128	-47920.1	50681.7	98601.8	-82676.8	35821.4	118498	9952.32	124820	114868	164093	0.1577	34.4336	88895.4	0.197017	28.5064	136111	0.110126	35.0904	127568	0.137292	32.6153
1321	-94447.7	18966.2	113414	-35341.8	81844.8	117187	-78174.4	24976.4	103151	-7497.35	96175.8	103673	132113	0.149376	28.712	130558	0.157151	31.3443	100554	0.140243	33.1185	94529.6	0.167858	33.9138
1322	-110577	30537.9	141115	-36088.4	76087.7	112176	-96349.1	45186.7	141536	6315.37	119300	112985	194295	0.125025	31.4347	110402	0.166531	34.4595	179955	0.141924	33.48	127955	0.136541	31.0788
1323	-110371	31047	141418	-41920.7	67899.6	109820	-77576.9	27230.2	104807	424.28	107545	107121	190116	0.124015	32.6611	108403	0.185636	31.3182	106646	0.119584	34.0444	109900	0.14127	32.6191
1324	-83953	15192.6	99145.6	-35364.5	107160	142525	-84928.4	27112.9	112041	4797.37	113984	109186	92902.3	0.140076	32.7066	180239	0.184186	29.7272	111538	0.1806	32.4108	124865	0.123692	30.4285
1325	-88407	17405.5	105813	-33754.1	79922.3	113676	-85512.3	32671.1	118183	2891.72	110036	107144	109250	0.13963	31.8637	138700	0.129548	28.8112	129137	0.146163	33.7328	104091	0.141401	35.237
1326	-86875.8	16167.4	103043	-39937.5	57762.3	97699.8	-92619.1	31003	123622	4945.56	122527	117582	97618.5	0.153264	33.1236	89909.8	0.145386	32.1224	140964	0.188259	29.3247	122099	0.171927	33.4502
1327	-94837	19465.6	114303	-35561.6	89647.7	125209	-80159.7	23302.8	103462	-13673.3	84480.8	98154.1	122527	0.160164	31.7736	143503	0.171693	31.2354	94748.5	0.175677	32.7924	85615.4	0.166405	32.8916
1328	-81242.4	13011.6	94254.1	-31816.8	90352	122169	-84061.9	33283	117345	17485.2	133200	115715	86811.3	0.143804	29.9768	133011	0.159729	33.964	132406	0.130059	33.5161	122500	0.127085	36.245
1329	-96689.5	20584.7	117274	-28613.9	94695.2	123309	-79033.3	22613.4	101647	1258.5	126167	124908	113846	0.17882	36.1624	148240	0.136364	31.9399	102921	0.153016	29.2955	132769	0.204155	31.6756
1330	-95337.9	20482.3	115820	-33723.7	88431.4	122155	-88292.8	34030	122323	-14311.6	78052.9	92364.6	127704	0.149631	32.0778	134210	0.165356	32.9451	154050	0.137633	29.4536	85646	0.123764	30.3781
1331	-94718.2	19110.1	113828	-43578.2	55269.2	98847.5	-82654.4	26506.4	109161	-2286.63	106724	109010	122135	0.162616	31.2935	92231	0.167686	29.9624	114661	0.157612	30.8229	116217	0.152204	30.6103
1332	-98465	22437.2	120902	-31272.7	77449.9	108723	-85223.3	27013.6	112237	-3898	105825	109723	149609	0.135559	29.9945	129988	0.10963	29.7911	126723	0.161548	28.4229	114698	0.163049	30.7549
1333	-94077.4	20402.9	114480	-34298.7	71712.5	106011	-72668.8	16985.6	89654.4	-8404.94	96249.3	104654	123813	0.144795	32.9575	108942	0.132254	32.9131	78980.6	0.142566	28.6747	107711	0.156197	29.7863
1334	-103289	26275.5	129565	-37529.8	58785	96314.8	-83507.9	34839.1	118347	10288.5	125164	114875	155081	0.137134	33.8862	94639	0.118083	31.0575	140070	0.115284	33.1634	121619	0.143129	34.3051
1335	-89229.1	16893	106122	-40402.3	51397	91799.2	-83408.5	25713.8	109122	21826.6	150935	129109	119413	0.138922	28.2935	89698.4	0.115429	28.6499	112449	0.169768	30.4894	167509	0.137605	30.0353
1336	-118941	30568.1	149509	-47039.1	60261.8	107301	-80383.5	26519.3	106903	4821.02	130488	125667	202672	0.160981	30.1652	108331	0.197755	27.8137	102279	0.154447	34.5711	138772	0.190414	31.3435
1337	-95156.1	20176.6	115333	-35234.7	71766.9	107002	-80960.6	28960	109921	12544.4	142625	130080	137883	0.139484	29.2663	111399	0.137983	32.2116	123853	0.125635	31.1768	149919	0.178708	31.7116
1338	-89859	17531.5	107391	-21762.4	124332	146095	-94980.3	47821.5	142802	16075	141745	125670	99481.6	0.166669	35.2458	188583	0.149438	32.9648	191814	0.121434	33.2416	143313	0.158216	32.9685
1339	-92834.2	19404.7	112239	-40040.5	65705.4	105746	-83470.9	29396.2	112867	-1529.44	112426	113955	122022	0.144912	31.8053	108374	0.158213	30.3142	115116	0.155714	34.0483	115828	0.178999	32.3543
1340	-104748	24905.5	129653	-35772.8	82679.9	118453	-84932.4	31638.2	116571	9066.22	121344	112278	149936	0.160703	33.2216	122771	0.174029	33.6723	128273	0.14531	32.8862	103649	0.155166	39.0241
1341	-93349.4	18516.6	111866	-33340.9	105119	138460	-82577.1	26231.3	108808	6062.46	121281	115219	119746	0.159386	30.9264	171088	0.176244	30.7207	104604	0.172903	33.4359	127574	0.149282	31.689
1342	-97696	19006.9	116703	-34369.1	66895.4	101265	-92012.7	35509.4	127522	4147.29	124417	120270	125916	0.182201	30.1896	96843.3	0.124633	34.538	153188	0.159472	30.907	129546	0.177931	32.0135
1343	-89533.9	16780.6	106314	-43352.9	56563.3	99916.2	-81637.1	26947.8	108585	30113.3	171380	141267	104000	0.163522	32.2702	93049.8	0.170743	30.3941	113510	0.148951	31.6539	189027	0.150205	30.2214
1344	-101469	21557.9	123027	-30251.9	82282.7	112535	-81794.2	31308.9	113103	21255.1	150832	129577	133213	0.181394	32.366	138612	0.112878	29.681	120025	0.130064	34.7805	156015	0.150964	32.226
1345	-86628.3	16365.9	102994	-40882.1	57039.1	97921.2	-97396.7	42212.4	139609	15480.5	131598	116118	122323	0.118664	26.7583	104293	0.130926	27.3457	166153	0.165985	33.8743	127176	0.12978	34.4926
1346	-90525.1	16243.3	106768	-21533.8	120766	142299	-76900.1	23560.3	100460	1324.42	113984	112659	111559	0.166142	29.1205	189624	0.138008	31.8435	91697.3	0.145039	34.2581	129260	0.146355	29.3939
1347	-85646.4	13670.7	99317.2	-33086.5	79047.3	112134	-99030.9	49550.9	148582	4340.22	125505	121165	91693.4	0.176989	29.8183	124342	0.135619	31.7863	200971	0.133188	32.8743	125076	0.188547	33.4477
1348	-91825.2	17857.6	109683	-31763.1	77860.5	109624	-102779	43397.7	146177	29207.2	156782	127575	125561	0.145113	28.4444	110680	0.135041	35.1737	171447	0.18995	33.7501	159556	0.122637	32.754
1349	-101751	24399.7	126151	-25263.4	108282	133546	-85058.9	32336.8	117396	18665.8	153931	135265	155545	0.138895	31.3731	160017	0.147843	33.8345	133419	0.138908	32.3161	162200	0.173907	31.634
1350	-94088.6	19154.3	113243	-40994.2	66044.3	107038	-81870.6	25387.7	107258	4866.83	111517	106651	111320	0.172363	34.4131	109707	0.166528	30.1003	110426	0.159935	30.6541	111748	0.122876	33.2647
1351	-116463	30881.3	147344	-42878.7	56353.7	99232.4	-84966.9	33479.9	118447	14162.2	129079	114917	183518	0.162568	33.6547	92943.6	0.164708	30.3161	142527	0.126712	31.3202	132065	0.122241	32.5798
1352	-86319.3	16980.3	103300	-27095.3	91098	118193	-86102.9	29014.4	115117	11048.2	135049	124001	101817	0.133494	33.3546	128155	0.131851	35.5422	122226	0.169231	31.6511	142690	0.162853	31.5483
1353	-93867.5	19470.6	113338	-44894	52025.1	96919.1	-91847.4	33824.4	125672	22536.2	157917	135381	117063	0.159315	33.2652	100301	0.151141	25.9346	140937	0.176147	31.9995	157196	0.171727	33.4862
1354	-93158.7	22511.8	115671	-33164.5	80963.9	114128	-77636.2	21971	99607.1	25468.4	159705	134236	133868	0.111303	33.6329	124889	0.143323	32.4143	100252	0.14529	29.2211	156587	0.16128	33.997
1355	-91650.5	19698.7	111349	-38176.5	67255	105432	-78454.3	26755.7	105210	-1221.87	104613	105835	122980	0.131767	32.0356	118890	0.135058	28.2847	110618	0.124652	32.25	107113	0.142066	32.5555
1356	-105061	27881.8	132943	-35356.6	64459.4	99816	-90446.9	33083.3	123530	-13293.3	83957.1	97250.4	153940	0.139224	36.2241	101104	0.1171	31.8779	144532	0.163784	30.5199	93415.3	0.144706	29.9584
1357	-92432.9	18817.7	111251	-46238.5	59092	105331	-88620.7	42427.5	131048	10504.7	127715	117210	108913	0.164059	34.5555	99087.5	0.202221	29.8181	162778	0.115072	34.7528	127648	0.147999	33.351
1358	-97749.3	23490	121239	-22847.8	113277	136125	-104122	52390.4	156513	-9911.16	89318.7	99229.9	146433	0.126422	32.0829	176928	0.134176	32.0123	227272	0.136014	30.7358	104571	0.131107	28.4716
1359	-96996.4	21867.4	118864	-39353.5	77631	116984	-80621.4	30402.2	111024	-5152.51	98149.1	103302	136550	0.14194	32.0285	133505	0.167949	29.0742	123913	0.118958	32.7136	92978.6	0.159587	35.187
1360	-86144.2	15718.3	101863	-29489.8	118335	147824	-82193.3	33009.3	115203	-119.527	115188	115308	101765	0.144243	30.8914	198788	0.165554	29.7641	138044	0.111872	31.8828	124664	0.169775	30.7997
1361	-100342	19718.5	120061	-34027.9	100255	134283	-81384.1	25323	106707	8121.18	125455	117334	126992	0.195893	31.0548	160113	0.177428	31.3077	112425	0.152955	30.0324	130907	0.151014	31.9452
1362	-88810	15758.3	104568	-32879	78952.9	111832	-88518.8	32013.3	120532	2970.1	107932	104962	109414	0.158158	28.8047	129875	0.12788	30.3957	136723	0.161646	31.2196	113988	0.116132	31.5625
1363	-88345.2	16483.4	104829	-42144.1	60526.6	102671	-83656.4	28831.8	112488	-14223.5	82388.6	96612.1	104862	0.153677	31.4383	94684.7	0.175956	31.9622	124341	0.147167	30.9169	91756	0.146064	29.9303
1364	-93196	18684.8	111881	-34948.8	80288.2	115237	-81162.7	30063	111226	3235.77	116981	113745	118828	0.15791	31.4486	129987	0.14883	30.8832	132495	0.116191	30.2533	123016	0.154488	31.698
1365	-90378.2	16176.6	106555	-35949	74723.6	110673	-90104.4	30543.1	120648	-3343.22	99898.6	103242	100808	0.183067	32.094	113945	0.154143	32.7894	129230	0.187081	31.513	94281.4	0.150563	35.3193
1366	-97002.2	22997.8	120000	-29584.5	100391	129976	-80263.2	24181.8	104445	32297.6	175810	143512	125403	0.145589	36.6782	169991	0.141378	29.5283	97495.6	0.168783	33.0707	179965	0.162043	32.5637
1367	-107314	27275.2	134589	-38986.1	70489.3	109475	-85854.5	29303.5	115158	-3551.65	107071	110622	167416	0.145097	32.5839	113775	0.16246	30.9776	128868	0.157834	30.3188	112834	0.170028	31.6306
1368	-99496	22069.6	121566	-34456.6	65597.7	100054	-98709.9	43071.3	141781	-3292.13	98805.7	102098	130718	0.165849	33.7668	97161.1	0.118447	33.7571	179418	0.159437	32.0082	96385.9	0.139186	34.1702
1369	-101809	21019.8	122828	-31228.2	96075.9	127304	-77200.4	21445.3	98645.7	40772.1	171801	131029	137436	0.182207	30.5884	163745	0.143633	29.3371	98536	0.145175	29.0185	178465	0.100942	32.0886
1370	-88514.2	17861	106375	-44130.7	58332.8	102464	-80327.6	24892.8	105220	-3913.02	94573.6	98486.7	107742	0.138351	33.155	97108.1	0.180728	30.035	102505	0.15885	32.3792	102268	0.109664	30.8255
1371	-99241.4	20800.4	120042	-17215.9	123402	140617	-81227.5	25831.9	107059	-4175.49	108771	112947	141126	0.160807	29.4777	186617	0.124156	33.0628	113760	0.148293	30.2764	113794	0.184039	31.8621
1372	-89282.3	16174.8	105457	-37549.1	67296.3	104845	-81710.6	27713.4	109424	-457.154	118065	118522	110506	0.157101	29.2742	108027	0.143023	31.148	129882	0.128777	28.4499	117514	0.199299	33.4897
1373	-97321.1	21618.5	118940	-32682.5	103752	136435	-82704.4	25747.3	108452	10829.4	124527	113698	127152	0.156943	34.0043	159905	0.18018	32.4419	110619	0.166109	31.0341	125664	0.13084	33.0319
1374	-88150.9	16020.4	104171	-39675.2	58555.9	98231.1	-92779.1	41306.7	134086	-11431.4	85702.8	97134.3	110130	0.148766	29.0936	94227.7	0.140151	31.0715	159555	0.145801	34.5183	103376	0.12401	27.6347
1375	-84371.3	14602.2	98973.5	-36601.5	67476.6	104078	-85695	25328.8	111024	98.8724	109730	109631	101717	0.137854	28.7115	107206	0.136119	31.4704	110355	0.194871	30.6027	112709	0.153556	32.4521
1376	-86056.7	16653	102710	-35094.7	86548.6	121643	-89820.6	34537.3	124358	15309.6	131951	116641	99373.1	0.137428	33.5162	140933	0.160516	30.7056	136685	0.16506	33.6905	135971	0.124369	32.3477
1377	-88517.6	17976.1	106494	-32909.2	88453.9	121363	-78646.8	26315.9	104963	-1215.23	107993	109208	109600	0.134986	32.8032	131892	0.162172	33.5328	112040	0.126096	31.3173	116568	0.149814	30.8814
1378	-99991.1	21243.7	121235	-29403.3	90655.8	120059	-83557.8	29277.5	112835	-1808.11	109181	110989	147358	0.156085	28.8327	128247	0.148028	35.3442	115893	0.155761	33.6834	122085	0.154386	29.8101
1379	-102928	22290.5	125218	-40434.7	81280.5	121715	-80084.4	26153.2	106238	16491.5	145351	128860	145583	0.17097	30.6225	121838	0.207883	33.3561	106214	0.147059	32.8309	150581	0.163782	32.1757
1380	-101589	25366	126955	-41451.8	62464.2	103916	-76310	26558	102868	22934.2	142880	119946	130150	0.157323	38.9797	101801	0.166374	30.6797	97581.6	0.120006	36.2882	141108	0.117444	33.752
1381	-91276.4	18011.5	109288	-37522.9	66406	103929	-82675.7	27345.4	110021	-2344.44	100004	102349	109544	0.159915	32.8845	110174	0.135956	30.1367	108080	0.164818	33.7346	106209	0.124913	31.386
1382	-97432.6	21846.8	119279	-29333.3	92467.5	121801	-87244.1	32701.5	119946	-12734.1	84744.3	97478.5	133488	0.148618	32.7323	145481	0.136239	31.78	146679	0.14042	29.7261	87139.8	0.154733	32.417
1383	-98052.7	21066.9	119120	-35333	76385	111718	-84920.7	28020.3	112941	-8646.39	92107.9	100754	134202	0.15826	31.3958	113886	0.156108	33.5357	122117	0.162415	30.5939	92988.4	0.153833	33.0177
1384	-87612.5	15232.1	102845	-28922.2	89383.3	118306	-83019.4	30628.7	113648	-4939.25	99698.7	104638	94332.2	0.176328	32.2945	125665	0.142178	35.5641	118852	0.143563	34.3605	105038	0.14907	31.6389
1385	-93989.3	18694.4	112684	-30070.4	89520.6	119591	-82774.3	27377.6	110152	263.751	107652	107388	123478	0.15831	30.2798	134362	0.142032	33.3133	108712	0.164669	33.5783	113203	0.139195	31.6987
1386	-89732.6	17025.9	106759	-28942.4	104042	132985	-86786.2	29746.4	116533	-15132.6	79824	94956.6	107083	0.158379	31.7993	155152	0.162528	33.5292	123056	0.171659	32.2307	84936.2	0.148366	31.327
1387	-99094.9	26038.9	125134	-39479.3	68054.7	107534	-81269.9	25104.5	106374	13534	140196	126662	142460	0.121501	36.5562	124193	0.143	27.3987	100235	0.171145	33.3941	134360	0.179986	34.7812
1388	-87953	18181.4	106134	-35107.3	87763.7	122871	-88087.2	32913.8	121001	20391.1	153104	132713	102979	0.136189	35.311	151495	0.153419	28.9659	137735	0.155145	31.8619	156248	0.165962	32.6627
1389	-90897.3	18127.4	109025	-33399	77484.5	110884	-82597.8	29135.3	111733	9915.12	131590	121675	110079	0.154643	32.9351	117800	0.13917	32.8881	117285	0.146131	33.1218	132617	0.166378	33.0752
1390	-86335.5	15168.5	101504	-23412.3	99863.5	123276	-101817	44923.4	146740	-9532.42	96247.5	105780	105087	0.146735	28.8685	158743	0.110852	31.4545	178992	0.173724	33.4639	103061	0.174172	31.1296
1391	-98721.9	24444.1	123166	-33812.4	80503.1	114315	-83032.3	26189.7	109222	6503.21	124168	117664	139274	0.133053	35.1021	140061	0.130778	28.7385	119535	0.155229	29.2127	120294	0.17065	34.4067
1392	-87282.9	15598.2	102881	-30884.4	81813.7	112698	-90281.9	41422	131704	-15416.1	84204.3	99620.4	107181	0.148699	29.1063	132879	0.120744	30.7851	171559	0.120818	32.1925	86920.9	0.181836	32.2915
1393	-87485.1	15418.4	102903	-34283.6	78702	112986	-80613.2	26740.8	107354	-7621.25	95819.4	103441	110679	0.147451	27.8615	117860	0.15177	33.388	119024	0.134028	29.9556	98069	0.16064	32.5687
1394	-85788.4	13981	99769.4	-25975.9	94880.8	120857	-90562.1	36050.8	126613	-14717.9	87725.2	102443	93449.3	0.171862	29.9221	149089	0.118516	31.8203	157008	0.145204	30.6148	101589	0.171813	28.7842
1395	-112366	29696.9	142063	-40801.7	70448.3	111250	-94363.3	34309.1	128672	-2678.18	101787	104465	172420	0.156144	34.4472	115384	0.175751	30.5278	141066	0.192675	32.4284	115506	0.128039	29.3743
1396	-91711.5	20393.9	112105	-38705.1	75795.8	114501	-93013.3	37778	130791	-7098.59	93761.9	100860	118514	0.131383	34.416	122156	0.170733	31.0242	164587	0.149913	30.6044	105282	0.131641	29.6859
1397	-85168.3	13890	99058.3	-31138.8	97693.1	128832	-77107.6	21365	98472.6	14790.2	131426	116636	90306.9	0.171984	30.7617	156480	0.154898	31.2159	88459.9	0.160965	32.2029	126125	0.135421	34.7344
1398	-94644.2	19540.3	114185	-40359.8	59784.2	100144	-84400.4	27334.6	111735	11678.2	130962	119284	118169	0.163808	33.0719	87956.5	0.16491	33.9851	123542	0.15818	29.5011	128352	0.15491	34.0112
1399	-104318	23307	127625	-34073.8	82681.8	116756	-80417.1	23607.3	104024	-9459.25	101721	111181	145672	0.173431	31.9992	129437	0.151949	31.9391	103616	0.162147	30.378	114906	0.18734	29.5085
1400	-97444.4	22184.4	119629	-31215.7	89251.1	120467	-76914	28050.2	104964	-2131.86	105813	107945	141364	0.138034	31.3862	141877	0.141631	31.4537	114702	0.103023	32.6064	120511	0.140461	29.2679
1401	-109260	33275.2	142535	-38754.5	59117.4	97872	-89862.9	33626.1	123489	-4790.16	98130	102920	193266	0.104715	34.4347	95929.2	0.130995	30.813	134357	0.170494	33.3698	98185.5	0.147304	33.3145
1402	-100514	20925.1	121439	-28228.3	94223.4	122452	-103643	56554.2	160197	13287	128279	114992	139145	0.171345	30.0767	150365	0.130303	31.3316	203860	0.142474	36.9889	129877	0.126931	32.9233
1403	-105729	23353.6	129082	-45255.8	49220.9	94476.7	-83585.6	31153.1	114739	9402.35	127459	118057	145286	0.18328	32.1484	79881.8	0.176752	30.8086	124215	0.140516	33.44	128456	0.154322	33.0747
1404	-87517.5	17049.1	104567	-41985.5	61554.3	103540	-76770	24484.7	101255	16630.4	133997	117367	106074	0.138785	32.1458	100975	0.168514	30.4801	102223	0.125816	31.9362	135463	0.125156	32.9726
1405	-90160.7	18205.8	108366	-32996.1	82235.7	115232	-89682.7	33637.7	123320	13637.2	139893	126256	112087	0.1446	32.4851	127964	0.143532	32.1322	149873	0.151616	29.9255	156230	0.152838	29.8477
1406	-96832	23297	120129	-29099.8	87821.9	116922	-89357.4	38315.6	127673	313.15	109133	108820	140830	0.126308	33.0854	134698	0.128166	32.5994	163815	0.127208	31.1861	119533	0.139669	30.4331
1407	-89957.9	17258.5	107216	-34110	91782.5	125893	-76031.5	23534.1	99565.6	1909.36	116514	114604	102162	0.165937	33.7865	146868	0.165144	31.2467	95506.1	0.130251	32.8553	124814	0.160394	31.1167
1408	-90678.9	19280.2	109959	-38551.4	64980.6	103532	-89315.8	34936.5	124252	5191.5	115430	110238	124631	0.125584	30.9397	117021	0.130701	27.7646	153477	0.142844	30.3512	113319	0.141324	33.9542
1409	-94278.7	20909.1	115188	-36749.1	66198.7	102948	-79185.7	27924.9	107111	16284.8	139157	122872	125867	0.14001	33.2242	93116.8	0.151438	35.546	121305	0.116486	30.6939	140693	0.147408	32.9694
1410	-88047.4	15973.5	104021	-31179.1	82159.6	113339	-87423.5	32382.6	119806	2747.01	120274	117527	97294	0.16781	32.8356	133570	0.12362	30.7553	123662	0.168866	34.9153	126521	0.171422	31.6874
1411	-103256	24462.1	127718	-36427.8	76744.3	113172	-82557.9	24733.9	107292	-12003.2	85402.2	97405.4	146905	0.156885	33.3034	118468	0.160828	32.3904	112192	0.165487	29.3948	92791.1	0.142158	30.679
1412	-95535.8	19522.4	115058	-36954.9	62749.2	99704.1	-80347	23458.4	103805	12905.5	134938	122032	120838	0.167716	32.3117	96348.8	0.130594	32.5636	97128.4	0.172766	32.2025	141257	0.150832	31.8422
1413	-108696	27221.3	135917	-22041.4	114895	136936	-97873.5	45393.7	143267	35022.6	167550	132528	173083	0.148644	31.4547	161196	0.147285	35.6382	182979	0.147531	33.0775	164989	0.12686	33.8507
1414	-96775	19267.7	116043	-33888.5	80796.5	114685	-74350.3	20450.9	94801.2	19852.9	149823	129970	117591	0.185051	32.7707	127002	0.145979	31.809	92956.3	0.126794	29.3341	150811	0.161012	33.1151
1415	-97030.5	23083.6	120114	-40981.3	70303.9	111285	-80401.9	20409.6	100811	11500	135862	124362	148767	0.122338	31.0332	105818	0.192654	33.2192	100583	0.177481	27.0549	145576	0.160245	31.1092
1416	-87368.5	14819.9	102188	-45563.3	62173.3	107737	-81469.5	28269.5	109739	24820.9	163517	138696	91921.5	0.182782	32.2447	102553	0.203826	30.3128	120116	0.135697	31.3803	176744	0.160931	30.8388
1417	-87546.7	16574.5	104121	-35718	68445.5	104163	-86898.2	28131	115029	-8695.78	93174.7	101870	103578	0.146993	32.0039	108121	0.131277	31.6523	108112	0.201405	34.6936	90430.2	0.166595	34.345
1418	-105835	23932.6	129767	-36294.5	71246.3	107541	-76573.9	23157.6	99731.4	-8890.88	86546	95436.8	153544	0.170343	31.1737	117431	0.137704	30.3355	99537.7	0.131686	31.0202	92763	0.11687	31.0993
1419	-102291	25390	127681	-32020.8	92744.9	124766	-82018.1	28730.8	110749	-5070.04	108158	113228	148944	0.142025	34.0934	141349	0.160215	32.807	120324	0.138743	31.8371	118796	0.180378	30.3483
1420	-96560.7	20681.6	117242	-27459.4	83353.1	110812	-83701.2	27266	110967	-936.97	111338	112275	133230	0.151108	31.0466	118090	0.113379	35.2922	108498	0.173879	33.5072	118560	0.163761	31.3029
1421	-92504.4	17170	109674	-34397.1	74016.8	108414	-79849.3	23016.9	102866	12138.1	129194	117056	109955	0.178141	31.231	124825	0.125444	29.6483	100327	0.163764	30.589	127487	0.143107	33.7796
1422	-83222.2	15474.6	98696.8	-35419.3	65027.5	100447	-80088.6	30516.8	110605	9721.02	126572	116851	94536.2	0.126941	32.738	94535.6	0.128904	34.3931	121183	0.116925	33.5765	125758	0.150395	33.5491
1423	-93103.8	18957.2	112061	-35183.9	71309.3	106493	-81563.5	25689.9	107253	39669.6	195157	155488	121000	0.152063	31.3342	109642	0.137644	32.5191	101619	0.169783	33.7074	205040	0.169178	31.7268
1424	-87768.7	16186.5	103955	-34303.5	72987	107290	-78524.7	23077.7	101602	8063.65	120500	112436	107518	0.14728	30.1095	119325	0.126126	30.5832	98855.7	0.152598	31.1265	117004	0.141213	34.3293
1425	-92126.7	18611.1	110738	-31272.5	89533	120806	-74941	20472.6	95413.6	4175.7	118353	114178	122275	0.145317	30.4414	131823	0.153934	33.9596	92366.7	0.133921	29.5527	120181	0.157924	32.8264
1426	-86518.1	17353.2	103871	-23572.2	121408	144980	-88187.5	31232.1	119420	16503.7	148785	132281	110945	0.120942	31.2825	186084	0.153314	32.6218	143560	0.153454	29.0072	181475	0.148446	27.3289
1427	-90212.4	18810.8	109023	-41376.6	62498.2	103875	-91016.2	33812	124828	-7061.34	99203.6	106265	113020	0.138512	33.2875	98577.9	0.171222	31.6999	144974	0.165537	31.097	99095	0.176095	33.3699
1428	-119061	33000.3	152062	-30214.8	81330	111545	-94989.7	39986	134976	28704.5	176800	148095	186747	0.162326	35.3422	125807	0.120285	32.3232	167378	0.154823	31.8528	199001	0.167914	29.6145
1429	-91986.7	22803.8	114790	-28546.2	123083	151629	-88179.9	35777.7	123958	12673.6	144725	132051	141868	0.0947071	32.148	181999	0.188686	33.8142	145938	0.140518	32.6876	157068	0.178665	30.7138
1430	-97914.7	21397.2	119312	-27734.8	96343.6	124078	-90303	34514.6	124818	-7087.36	98121.4	105209	143595	0.144646	29.8021	144113	0.139888	33.4264	142860	0.161355	32.213	97560.1	0.171737	33.5251
1431	-89451.7	15718.7	105170	-30723.6	86488.3	117212	-79299.4	28075.8	107375	26930.7	168922	141992	96890.4	0.185632	32.4464	129455	0.14075	33.4049	109579	0.129531	34.1622	184388	0.16236	30.5376
1432	-108483	28562.7	137046	-20754.6	99099	119854	-89761.9	35935.2	125697	17544.4	137255	119710	160935	0.150208	35.4958	143034	0.101774	34.6417	151479	0.145476	31.6306	155327	0.117248	29.455
1433	-84127.6	15134.4	99262	-35805.8	89315.5	125121	-83852.6	26414.8	110267	3216.36	114039	110822	90142.6	0.146947	33.5788	146526	0.168684	30.4777	126826	0.152182	27.77	108071	0.157883	35.1742
1434	-93610.2	17898.3	111508	-34510.8	72576.8	107088	-83513.8	32718.7	116232	22673.1	157451	134778	108163	0.184582	33.0949	104346	0.144253	34.7769	121351	0.13894	35.9495	165475	0.160429	31.7169
1435	-105836	26194.8	132031	-34020.2	88625.9	122646	-86733.5	28435.9	115169	-11737.9	87677	99414.9	145173	0.164594	36.0877	128211	0.176165	34.5626	129620	0.165929	29.2504	103844	0.139077	28.1439
1436	-110339	29530.8	139870	-39701.4	64172.6	103874	-91538.6	32996.1	124535	8035.75	124766	116730	179278	0.139789	32.9441	112658	0.142384	28.4812	125801	0.197081	34.9718	137869	0.140673	30.1654
1437	-85333.8	16588.8	101923	-20387.4	109822	130209	-82290.8	28858.6	111149	-612.931	103966	104578	99605.4	0.130495	33.3091	155657	0.125606	35.277	118379	0.142967	32.5043	102936	0.13772	33.6668
1438	-85658.8	16711.6	102370	-34797.8	76422.9	111221	-75442	19206.4	94648.4	-6515.39	93978.8	100494	110373	0.119596	30.2819	130264	0.132518	29.3339	78722.9	0.168857	32.53	91766.8	0.14625	34.1368
1439	-89631.9	18991.2	108623	-37541.9	79181.6	116724	-83983.1	27743.9	111727	3146.23	120438	117292	130378	0.114235	29.1325	131716	0.162363	30.0578	112380	0.168964	32.9169	135380	0.158065	29.6543
1440	-85036.5	16631.4	101668	-32624.5	104122	136746	-79766.3	27019.4	106786	13190.5	136506	123315	103176	0.122684	32.2389	162763	0.177795	31.9857	123291	0.121767	29.2201	135297	0.163094	33.631
1441	-97025.3	20742.6	117768	-33500.2	63780	97280.2	-83751.1	29387.9	113139	6084.27	112740	106656	126420	0.162441	32.8153	92370.3	0.104397	34.5241	119935	0.151817	32.6711	106005	0.125737	35.451
1442	-82943.9	14997.3	97941.3	-33606.8	77542.1	111149	-80329.3	30329	110658	-9946.45	93051.7	102998	80112.2	0.152281	37.4408	116217	0.143101	33.3608	115150	0.125685	35.1181	105880	0.153324	29.2948
1443	-83421.9	14822.8	98244.6	-27370.8	95209.5	122580	-77436.2	24576.5	102013	8117.81	124738	116620	95434.1	0.13467	31.0639	142233	0.135191	33.4696	96644.4	0.139656	33.9064	130569	0.147768	31.8447
1444	-98145.2	22251	120396	-35705.8	72611	108317	-77508.7	23685.5	101194	-15162.3	78455.4	93617.7	135911	0.148238	32.7434	108201	0.150315	33.5537	101307	0.136876	31.1731	81465.8	0.143851	32.1016
1445	-90611.1	16886.8	107498	-35505	73193.5	108699	-88279.5	30760.2	119040	-2133.83	106389	108522	124650	0.144222	27.0946	122296	0.133731	29.9247	131245	0.169752	31.2496	105413	0.164237	33.642
1446	-84307.6	14708.4	99015.9	-23157.4	107186	130343	-72777.3	21450.5	94227.7	1526.29	117162	115636	97366.6	0.142268	30.2123	149389	0.140596	35.8749	93434.4	0.105744	30.6104	121232	0.17186	32.2144
1447	-98012.4	24371.5	122384	-38015.2	82881.9	120897	-92488	37764.4	130252	-11780.3	89244.9	101025	168411	0.106251	28.9428	134387	0.176425	30.8371	149640	0.161406	33.649	92960.5	0.16706	32.001
1448	-86581.6	14663.8	101245	-36932.5	71787.8	108720	-82631.3	30350.6	112982	5105.39	117179	112074	90731.1	0.178228	32.3236	112272	0.152126	31.9705	129092	0.129888	31.3477	117063	0.147502	33.3664
1449	-89546.3	16127.9	105674	-33544.3	91361.6	124906	-76976	21978.6	98954.6	14162.7	142349	128187	103801	0.170243	31.0747	159190	0.147485	28.6958	98914.9	0.140553	29.6262	144374	0.173092	32.8659
1450	-88280.6	15848.1	104129	-31613.2	79075.3	110688	-87418.6	29780.5	117199	30946.5	167437	136490	108535	0.153734	29.2037	122009	0.126252	32.4056	125687	0.173007	31.5922	154281	0.161595	36.1757
1451	-92622.3	18595.5	111218	-39358.3	69875.4	109234	-81978.2	29779.6	111758	17185.2	135435	118249	111205	0.164379	33.4436	114660	0.161775	30.4708	122698	0.132885	32.3609	138552	0.125278	32.5832
1452	-94964.8	19296.6	114261	-41567	64576.2	106143	-93961.6	38530.1	132492	-2034.95	107826	109861	122870	0.162133	31.4098	105892	0.171006	30.4915	156963	0.161638	32.7298	117288	0.154932	30.644
1453	-105664	23103.4	128767	-33552.6	81179.5	114732	-88851.5	35966.4	124818	4619.93	113570	108950	146247	0.183343	31.595	121509	0.15139	33.4046	146778	0.143861	32.6718	106916	0.143538	35.408
1454	-86761.2	17138.5	103900	-31418.8	82276	113695	-80684.1	33949.8	114634	2277.27	114390	112112	108330	0.128088	31.6413	126837	0.132531	32.4337	128986	0.105597	35.0942	122424	0.148954	31.1458
1455	-88740.1	19673.3	108413	-30694	95192.5	125887	-83432.3	29543.8	112976	-4825.53	107826	112651	117667	0.113199	33.4391	151924	0.148385	31.329	111796	0.159552	35.2352	125194	0.16744	28.7091
1456	-79638.8	13046.9	92685.7	-37455.9	69686.7	107143	-80947.6	26478.4	107426	-5354.87	101590	106945	80826.1	0.134176	32.2839	107231	0.154361	32.4938	112269	0.14585	31.4463	109409	0.158441	30.9514
1457	-95748.2	21306.2	117054	-38146.7	68592.8	106739	-86544.4	30402.1	116946	-9856.34	91960.4	101817	137050	0.13641	31.0925	102089	0.163544	33.5947	124809	0.165559	32.4784	91479.7	0.168521	33.5085
1458	-109638	24394.8	134033	-27930.8	94735.2	122666	-89107.8	29352.4	118460	2503.89	112597	110093	168464	0.175088	28.9614	139148	0.140507	34.0411	126878	0.185822	30.8459	104736	0.160535	35.8352
1459	-83992.7	15931.6	99924.4	-37257	72580.7	109838	-81127.5	23905.5	105033	-9587.73	92306	101894	101604	0.121197	31.3602	110029	0.16178	32.9827	107173	0.162467	29.7407	109821	0.140029	28.0172
1460	-92314.7	19754.3	112069	-32121	87337.2	119458	-84888.6	32380.6	117269	15310.4	130026	114716	143937	0.116811	27.4485	134119	0.149439	32.5595	125660	0.146013	34.3579	127212	0.122839	34.0706
1461	-91333.2	17988.2	109321	-39292.9	68489.5	107782	-75183.3	19474.6	94657.9	9972.85	130226	120253	112246	0.15678	32.0513	116995	0.152063	29.2703	87806.7	0.147424	29.5718	130272	0.161948	33.3215
1462	-93998.6	20653.9	114652	-37229.6	77958.9	115189	-99956.1	54420.1	154376	-18225.9	76220.8	94446.6	115922	0.151807	35.634	111821	0.18299	34.8589	211889	0.123032	34.2444	85323.2	0.155793	29.7773
1463	-83682.1	12978.5	96660.6	-40197.8	63557.5	103755	-91134.4	32773.1	123908	7642.84	127177	119534	83570.4	0.17897	31.06	102746	0.157957	30.9293	136393	0.179357	32.038	136608	0.156616	31.0322
1464	-94207.8	20774.2	114982	-32032.6	90314.7	122347	-75008.6	22518.3	97526.9	3127.17	121045	117918	130458	0.135573	31.8481	135195	0.158608	33.4017	97851.5	0.120137	30.6836	136527	0.159842	29.5535
1465	-83503.6	14213.5	97717	-40248.6	59926.3	100175	-93856.2	39724.6	133581	11355.7	123904	112549	93868.2	0.144278	30.2839	104266	0.13873	28.7373	166681	0.149194	31.777	143131	0.108294	28.8558
1466	-95581.1	20043.7	115625	-37100.5	74118.1	111219	-87948.7	29562.3	117511	13845.9	132758	118912	139475	0.141892	28.7416	131504	0.140016	28.181	133045	0.167971	29.6264	133693	0.141463	33.1003
1467	-103511	24631	128142	-40192.7	60873.5	101066	-85321.3	25087	110408	3480.47	111521	108040	139928	0.165321	35.2054	93240.3	0.159614	32.6433	108623	0.19528	30.7939	113345	0.133397	32.797
1468	-85588.4	18536.8	104125	-34966.3	99623.4	134590	-82661.2	27599.8	110261	3918.39	125116	121197	105234	0.107424	35.2298	144750	0.200559	34.4122	120939	0.146472	30.4283	138131	0.171902	30.1924
1469	-98052.6	20666.7	118719	-29123.8	85813.9	114938	-84184	30749.3	114933	12077.4	134231	122153	130307	0.166061	31.7199	126123	0.12911	34.0198	142822	0.127342	28.7064	148439	0.145936	30.1426
1470	-106320	22628.7	128949	-31864.7	82266.4	114131	-84957.1	32033	116990	2360.59	116842	114481	142936	0.195503	31.6628	123422	0.139772	33.3274	135502	0.136769	31.5203	122200	0.161923	31.8717
1471	-86983.1	17890.8	104874	-32296.7	89824.6	122121	-106145	44559.8	150704	-7946.48	103650	111596	121893	0.109483	29.3548	148127	0.144889	30.3202	192574	0.184576	30.8521	108358	0.196563	31.8848
1472	-88932.5	17674.6	106607	-37727	83858.7	121586	-90501.3	34931.2	125433	-6202.2	98766	104968	118474	0.130923	29.8371	133139	0.179581	31.4929	130161	0.177554	35.7827	102190	0.159499	32.2164
1473	-86878.6	15863.7	102742	-39747.8	69017.4	108765	-91898.3	34569.5	126468	8673.21	125611	116938	101867	0.149881	31.1461	116752	0.158538	29.5574	167972	0.14662	27.4407	131042	0.147436	31.9519
1474	-111493	28223.5	139717	-30857	86830	117687	-79708.3	24808.7	104517	14015	126470	112455	160731	0.171234	35.1189	128419	0.144254	33.8073	112964	0.138909	29.2822	135151	0.107669	31.1924
1475	-96672.6	20917	117590	-36772.7	64775.4	101548	-80885.5	25584.2	106470	28381.9	157672	129290	135158	0.148039	30.9521	105285	0.127401	30.762	108793	0.15268	31.3553	154932	0.135452	33.9229
1476	-91798.7	17574.4	109373	-34513.2	73834	108347	-77661	22892.4	100553	1420.02	114567	113147	112716	0.163928	31.1834	111848	0.140218	33.0062	100635	0.14193	30.3305	119449	0.160831	31.971
1477	-89887.8	17334.3	107222	-38272.7	76172.9	114446	-72671.6	19043.5	91715	27008.4	154009	127001	103102	0.163009	33.6257	121594	0.169516	31.3226	83960.6	0.125973	30.2419	154634	0.128803	33.1986
1478	-89384.2	17750.5	107135	-26795.5	99911.2	126707	-75734.6	21970.7	97705.3	20198.5	147466	127268	107933	0.147191	32.8918	144692	0.145164	34.5255	89993.9	0.140721	32.5514	148766	0.15034	33.0422
1479	-90126.2	19350	109476	-35994.2	71835.3	107830	-81582.1	27368.9	108951	39881.2	181991	142110	113754	0.13212	34.0207	109303	0.147891	32.8608	109263	0.152954	33.3983	174400	0.147358	34.7842
1480	-90850.1	17271.2	108121	-40084.2	57960.9	98045.1	-78206.4	22377.8	100584	12068.4	138680	126612	107460	0.16594	32.1442	91818.1	0.145044	31.5629	103926	0.144335	28.71	139380	0.176768	33.166
1481	-85342.3	15668.3	101011	-35507.3	76468.3	111976	-85162.1	31631.4	116794	4324.33	113082	108757	99006.7	0.140667	31.651	116432	0.154549	32.8382	120571	0.156516	34.9796	123001	0.124523	30.6452
1482	-85114	14565.2	99679.2	-40026.7	64827.1	104854	-83048.9	28424.3	111473	-17077.5	86233.5	103311	97388	0.151988	29.9117	106571	0.15664	30.415	117708	0.151452	32.1974	94059.2	0.200081	30.56
1483	-104170	25953.3	130124	-34475.8	72673.4	107149	-89908.9	38851.5	128760	997.029	120755	119758	146321	0.153566	35.4744	110308	0.136576	32.9411	139041	0.152555	37.2566	123451	0.192459	32.6054
1484	-104210	25099.4	129309	-40324	65413.5	105738	-82206.1	29918.8	112125	-12961.5	84334.2	97295.7	158178	0.147704	31.7356	95628.4	0.180739	34.202	126499	0.130326	31.5351	89858.8	0.149538	31.284
1485	-92960.9	19184.7	112146	-31272.3	79700.5	110973	-81150.8	27319.8	108471	3592.09	119124	115532	123800	0.145631	30.9932	112904	0.136182	35.2956	109848	0.148362	33.1607	122295	0.16417	32.469
1486	-98551.2	26567.6	125119	-25035.3	104343	129378	-89327	33392.4	122719	-4218.85	103705	107924	147587	0.110014	36.0027	154642	0.138771	33.7371	135275	0.165952	32.9132	117085	0.15039	29.524
1487	-86804.2	14925.6	101730	-33562.6	77252.4	110815	-79244.8	24355	103600	-3457.2	103000	106457	97269.3	0.165844	30.6893	105558	0.15576	36.5922	108738	0.141436	29.864	99399.7	0.164757	34.5407
1488	-103273	24170.1	127443	-36293.1	85808.8	122102	-80806.5	32882	113689	8324.14	120431	112107	144146	0.16203	33.5357	127601	0.183781	33.624	132535	0.106378	33.0802	121243	0.133748	33.11
1489	-89449.7	16065.4	105515	-34013.4	82730.7	116744	-96604.7	41801.4	138406	-3918.9	93146.3	97065.2	110532	0.159567	29.0692	137540	0.142735	30.0751	180676	0.149018	30.8482	91780.5	0.111891	33.8294
1490	-94092.6	20506.7	114599	-36516	65372.1	101888	-79053	25547	104600	5726.71	121186	115460	116360	0.153309	35.247	106279	0.126601	30.7549	102980	0.143623	33.077	137814	0.140169	29.3116
1491	-93323.8	18348.4	111672	-37799.5	69213.7	107013	-84421.7	28534.7	112956	19245.1	138097	118852	115652	0.166261	31.7304	111279	0.149708	31.0992	114199	0.167805	33.3158	143632	0.118865	32.0489
1492	-90784.2	17339	108123	-37466.8	66280.4	103747	-75161.6	23648.2	98809.8	5236.71	116124	110887	111029	0.159402	31.2334	119010	0.124863	27.8465	100577	0.114657	31.35	112307	0.146317	34.4663
1493	-89609.7	18661.6	108271	-34231.6	70020.4	104252	-83485.1	31423.2	114908	21882.5	151064	129182	116813	0.130132	31.9514	101823	0.132532	34.3835	121114	0.142541	34.5936	156869	0.14713	32.0999
1494	-92197.4	18391.5	110589	-36785.2	80945	117730	-84300.9	24892.1	109193	3970.49	116448	112477	114561	0.157635	32.1079	128110	0.167907	31.5919	110534	0.18326	30.0264	115692	0.154845	33.5512
1495	-99865.2	21609.5	121475	-35018.4	64866.5	99884.9	-73111.6	21153.4	94265	8387.19	123290	114903	143126	0.157264	30.1963	107354	0.109028	30.2114	79882.5	0.129107	35.3075	119703	0.150867	34.3322
1496	-86352.7	16305.6	102658	-42226.9	64181.8	106409	-76562	21170.8	97732.8	19453.5	137760	118307	99767.5	0.143335	32.6871	106953	0.173635	30.0046	93430.5	0.147255	30.2126	143020	0.116346	32.1076
1497	-104165	22885.3	127050	-36064.5	82655.2	118720	-79209	27854.1	107063	-3315.65	99428.9	102745	143234	0.178259	31.955	126980	0.17046	32.5465	117871	0.120278	31.5079	98909.8	0.140073	33.5083
1498	-93110.7	15405.9	108517	-35877.7	68518.4	104396	-93892.4	44148.2	138041	2662.4	113517	110854	117286	0.187216	26.2707	101766	0.141402	33.6646	159322	0.147057	36.9467	117292	0.147225	32.2605
1499	-106174	25078	131252	-39466.8	62311.2	101778	-78086.3	22651.8	100738	17367.5	138442	121074	156698	0.161772	32.0082	94144.2	0.158007	33.0935	100675	0.146895	29.9997	132568	0.144682	34.8104
1500	-103110	23212.9	126323	-32430.8	81918.9	114350	-79083.7	29132.7	108216	-9507.92	96518	106026	146836	0.164469	31.6174	130686	0.135005	31.342	118199	0.115278	32.8628	107542	0.168364	29.9163
1501	-84155.8	14051.7	98207.5	-36458.6	79077.6	115536	-93269.2	31816.5	125086	21282.7	143196	121913	91085.2	0.157623	30.8539	119587	0.169336	33.0629	134471	0.200168	31.5474	135080	0.136468	35.336
1502	-103986	24514.8	128501	-42541	57487.3	100028	-85829	31534.1	117363	-1531.77	120133	121664	148448	0.159814	33.028	94875.6	0.163768	30.2961	134785	0.145199	31.1945	148373	0.17438	26.989
1503	-103455	28018.6	131474	-26639.1	107226	133865	-79787	25331.7	105119	-2189.17	97237.1	99426.3	158725	0.124047	35.3046	180940	0.135434	29.6304	110170	0.141563	30.6576	89557.5	0.125807	36.1917
1504	-93730.6	18954.8	112685	-31282.4	103245	134527	-83469.3	28138.6	111608	22720.4	145073	122353	131794	0.144383	28.7643	149888	0.181187	34.4407	113273	0.161934	33.1218	152179	0.119913	31.7769
1505	-97106.1	23348.1	120454	-36194	79418.6	115613	-83288.9	29853.7	113143	-1604.35	100223	101828	152361	0.118213	30.6485	112427	0.179284	35.3202	114402	0.153761	34.7937	100871	0.125634	33.1193
1506	-101614	20378.8	121993	-37066.5	67003.9	104070	-85200.7	25723.3	110924	-1417.74	112388	113806	138839	0.183582	29.3561	100615	0.147309	33.2973	112242	0.18602	30.5571	117583	0.175162	31.8606
1507	-99300.9	22830.1	122131	-34557.7	69127.6	103685	-91770	36561.5	128331	12382.2	127364	114981	129280	0.160302	35.3188	106363	0.125744	32.4962	150790	0.158073	32.3289	121180	0.138471	35.0343
1508	-102021	22669	124690	-35065.1	79328.5	114394	-90553.5	31463.7	122017	14231.1	129455	115224	130891	0.180342	34.638	120230	0.157884	32.9904	141745	0.171566	29.5965	133083	0.12267	32.4246
1509	-88090.3	18596.1	106686	-47902.7	60490.9	108394	-84542	30232.6	114775	7147.03	118314	111167	118875	0.115644	31.2867	119494	0.187466	25.3112	138165	0.135472	29.1754	113467	0.140853	34.7574
1510	-86393.7	13322	99715.7	-40575.9	58972.8	99548.7	-82231.9	25540.5	107772	4269.92	111619	107349	97884.2	0.176991	27.2199	93723.5	0.15274	31.4611	104327	0.172261	32.6417	121303	0.118675	30.6721
1511	-96074.2	19034.2	115108	-39014	60338.6	99352.6	-97430.2	48302.6	145733	434.683	109950	109515	131332	0.16213	28.9863	96398.8	0.139382	31.2963	187998	0.136078	34.2575	115484	0.14823	31.736
1512	-93844.1	22351.9	116196	-35415.1	91530.1	126945	-91969.5	50583	142552	-9142.13	100634	109776	137473	0.114533	32.5182	139594	0.182195	32.7845	197227	0.0981686	34.1961	117431	0.174436	28.5653
1513	-99270.7	21287.9	120559	-34912	82829.5	117742	-75768.7	23216.6	98985.2	8364.24	130315	121951	128701	0.172771	33.0813	128084	0.160674	32.3341	97563.4	0.125896	31.7285	123917	0.183714	35.0542
1514	-103226	21689.7	124916	-33257.6	94941.5	128199	-87005.3	34444.2	121449	36663.9	168774	132110	135714	0.190028	31.9638	142432	0.175392	33.3288	139634	0.141635	32.89	163169	0.123216	34.4783
1515	-93339.1	19482.2	112821	-28605.9	100001	128607	-91742.4	30955.6	122698	15537.1	137889	122352	119584	0.151441	32.5833	150260	0.152134	33.2761	126049	0.203705	32.7444	146271	0.14112	31.4231
1516	-107366	25083.9	132449	-34018	68401.6	102420	-81939.6	33574.6	115514	-4487.56	103038	107525	157657	0.168307	31.821	105916	0.117752	32.2905	135850	0.110424	32.9525	108976	0.159966	31.517
1517	-109370	27911.8	137282	-34854.8	73668.2	108523	-88793.2	34819.9	123613	33340.8	175910	142569	179906	0.142915	31.0293	114616	0.139091	32.1371	141161	0.15188	32.8889	183838	0.153316	31.8958
1518	-95648	19527	115175	-21927.1	125828	147755	-83497.7	27286.8	110784	18944.3	151472	132528	123816	0.16455	31.5419	192006	0.151526	32.7666	105436	0.176933	34.5067	157192	0.167248	32.1204
1519	-98876.2	26351.3	125227	-32507.6	100730	133237	-80071.7	24704.6	104776	-5466.12	94704.7	100171	151750	0.110564	34.7299	155127	0.174859	32.4668	94879.6	0.169582	34.7171	92619	0.138801	34.084
1520	-93360.1	19848.7	113209	-31884.8	91485.3	123370	-75547	18928.1	94475.1	13713.8	139731	126017	142508	0.124655	27.8561	140355	0.155893	32.5906	79339.1	0.170038	31.8096	135511	0.17484	34.3712
1521	-87081.1	17037.6	104119	-27657.5	100186	127844	-84736.1	29261.2	113997	-12303.6	84090	96393.5	103606	0.13799	32.8893	148719	0.147954	33.683	129387	0.148665	30.1536	92200.7	0.136838	30.4011
1522	-84422.4	18365.3	102788	-32008.9	82418.6	114428	-75049.5	19936.3	94985.8	30815.8	167864	137048	119161	0.0865224	30.8243	117873	0.148221	34.9609	81893.6	0.154554	32.4589	169126	0.149868	33.0847
1523	-90496.2	19032.4	109529	-32152.4	75619.4	107772	-85636.1	33671.4	119307	1183.75	109630	108446	116656	0.134728	32.6299	104645	0.135841	36.1312	149037	0.125239	30.1234	111476	0.144925	32.7812
1524	-94145.3	18039.2	112185	-41866.4	64999.3	106866	-86159.6	32737.2	118897	19715.3	152844	133129	102024	0.199551	35.3627	107149	0.173767	30.3312	135908	0.14348	32.117	158463	0.166813	32.1514
1525	-85220.7	13734.6	98955.3	-35308.4	79912.2	115221	-80360.8	26569.1	106930	24426.5	163076	138649	95255.7	0.16523	28.8374	121981	0.160005	32.756	107364	0.146767	32.9958	175055	0.163055	31.0523
1526	-90426.1	16298.9	106725	-28837.5	87006.1	115844	-81054.1	27461.8	108516	5132.96	116970	111837	108055	0.1701	30.1678	130657	0.127001	33.2957	117732	0.137203	31.101	107899	0.158479	36.1355
1527	-88868.2	16211.1	105079	-36867.4	71902	108769	-84147.4	33046.2	117194	23794.3	157764	133970	108606	0.155702	29.8531	107725	0.158472	33.3728	143623	0.121046	30.6786	158235	0.162006	33.2343
1528	-86867.7	17914.9	104783	-36491.2	76801.4	113293	-76602.7	22687	99289.6	-2930.57	97815.1	100746	117999	0.111915	30.3646	124408	0.153888	30.8668	89697.1	0.148203	33.7238	98316.4	0.126059	33.1634
1529	-84071.5	16452.1	100524	-23111.5	111949	135061	-80505.3	22677.5	103183	6997.63	127674	120676	106927	0.111033	30.7725	191865	0.121643	29.174	99875.3	0.172206	30.2744	143096	0.156338	29.7408
1530	-95865.3	20117.1	115982	-24908.9	91539.3	116448	-89089.3	31401.9	120491	-10351.6	86558.3	96909.9	137879	0.145064	29.1808	127322	0.117274	35.9481	129442	0.176721	32.346	96108.1	0.128087	30.0212
1531	-80419.3	13174.2	93593.5	-38264	56659.2	94923.2	-80283.4	23422.6	103706	9549.68	137869	128319	96112.7	0.119632	27.414	88680	0.122311	31.9459	98633.3	0.169607	31.6628	144730	0.183901	31.7532
1532	-93787.5	19210	112997	-38728.7	68470.4	107199	-80452.9	28027.4	108480	2765.07	120647	117881	119782	0.157205	32.0748	105729	0.16284	32.3801	121226	0.126733	30.8266	130274	0.168253	30.87
1533	-102771	21114.9	123886	-28418.2	91640.8	120059	-91674.9	40704.4	132379	-4055.23	97803.5	101859	129413	0.200203	32.6319	137127	0.13485	33.4145	177488	0.125979	30.5782	98465	0.137212	33.1094
1534	-89943.7	21064.4	111008	-41260.2	61528.3	102788	-84896.9	31121.4	116018	15272.6	142367	127095	132878	0.0988299	31.7049	100263	0.162346	30.6834	131195	0.143116	31.6286	148180	0.161236	32.0258
1535	-106444	28232	134676	-35598.7	71494.4	107093	-90106.3	36662.9	126769	2004.22	107149	105144	162827	0.137969	34.6774	116855	0.133489	30.591	150862	0.146745	32.403	115333	0.118623	30.9679
1536	-88838.2	18206.4	107045	1472.88	160768	159295	-78148.2	24199.6	102348	11886.6	135477	123590	123060	0.120956	29.5896	225280	0.102823	35.6818	99608.1	0.14391	32.3931	149726	0.151505	30.161
1537	-89586.4	14866	104452	-35806.5	67515	103321	-79356.2	23651.2	103007	15008.9	143391	128382	100326	0.189117	29.6353	96604.4	0.143026	34.944	100694	0.15617	31.3174	148644	0.167097	32.1554
1538	-104974	23011.3	127985	-34368.3	67070.8	101439	-79813.2	22715.5	102529	9314.86	125859	116544	151511	0.173029	30.3758	99678.3	0.121959	33.6436	96136.7	0.171571	31.5045	133298	0.141369	31.4731
1539	-116441	31273.2	147714	-30217	101862	132079	-104801	48605.5	153406	15504.8	136387	120883	203812	0.144352	30.6883	151552	0.167605	33.6061	217368	0.151135	29.8146	136084	0.144566	33.4076
1540	-87770.8	15520.4	103291	-26331.9	95900	122232	-96380.9	41543	137924	-14465.2	78554.5	93019.7	104168	0.158431	29.7987	134753	0.137547	35.5837	177062	0.151281	31.2832	90590.3	0.122395	28.9047
1541	-95590.6	20563.7	116154	-35187	70375.4	105562	-92903.7	36613.6	129517	-15052.8	86841.5	101894	123963	0.155529	33.1773	108870	0.134359	32.3208	157112	0.158818	31.0722	102546	0.167731	28.2284
1542	-90431.7	16835.7	107267	-38963.2	66768.9	105732	-84020.9	28098.6	112120	8542.36	125817	117275	110972	0.160843	30.3424	104137	0.159412	32.0583	132459	0.142744	28.2841	141665	0.138274	29.6044
1543	-109572	28367.1	137939	-34110.2	94119.7	128230	-85496	26961.3	112457	7185.01	121588	114403	155482	0.163735	36.4893	133515	0.190413	35.2469	117399	0.176849	30.6208	116966	0.154972	34.6504
1544	-87216.9	18772.1	105989	-17149.3	114140	131289	-90058.9	31736.7	121796	8845.21	124962	116117	110750	0.114653	33.9	164070	0.112588	34.7839	137057	0.173161	30.8745	114449	0.163529	36.3953
1545	-89689	17743.5	107432	-38736.6	69815.5	108552	-90542.9	38114.5	128657	-5135.76	104223	109359	105067	0.154173	33.7757	111164	0.161	31.4021	148918	0.148343	34.1256	102752	0.183656	33.8106
1546	-100108	21940	122048	-38470.5	75401.5	113872	-89495.7	39703.3	129199	-685.263	103813	104498	130685	0.171565	33.5771	124424	0.164151	30.3003	153042	0.134043	34.5902	109687	0.128973	31.5482
1547	-94106.9	20056.3	114163	-36222.9	72467.4	108690	-78811.8	28018.5	106830	13674.5	144317	130643	118782	0.154094	33.77	103236	0.161858	35.0979	121383	0.113075	30.7771	143747	0.18637	33.4655
1548	-91537.5	17045.5	108583	-29618.7	87733.5	117352	-83542.4	26660.7	110203	1007.26	112808	111801	113381	0.165327	30.0677	129804	0.136656	33.7946	124513	0.15186	28.5492	110215	0.167411	34.1177
1549	-96368.2	23638.4	120007	-34319.9	77538.2	111858	-85177.3	30767.9	115945	-6351.82	101035	107387	144038	0.117906	32.8225	116745	0.148546	33.2083	125242	0.153099	32.7558	117951	0.152278	28.5528
1550	-83880	13822.5	97702.5	-40645.2	60261.3	100906	-78965.4	25918.6	104884	14748.7	133804	119056	90726.2	0.157733	30.4708	88720.2	0.169396	33.9614	106376	0.13705	32.4867	149189	0.125392	29.8959
1551	-90272.4	21417.8	111690	-42016.5	54904.6	96921.1	-84306.8	30003	114310	11693.9	130628	118934	122459	0.107036	34.9794	83625.8	0.164086	32.8276	133113	0.139421	30.0527	131256	0.149665	33.1738
1552	-85753.8	16936.7	102691	-33621.3	76512.9	110134	-79095.6	30341.9	109437	-5632.6	99977.2	105610	95642	0.136656	35.4169	118125	0.136557	32.3865	120278	0.110034	33.6354	108336	0.152646	30.7615
1553	-87382.4	16031.1	103413	-35189	88709.8	123899	-86501.6	31509.1	118011	13615.8	132603	118988	101980	0.153012	31.4397	141597	0.168061	31.3248	146631	0.138113	28.6516	138615	0.137356	31.8878
1554	-80930.4	14089	95019.4	-33286.9	73727.7	107015	-86162.3	32838.6	119001	8145	137220	129075	91522	0.121221	30.7882	116152	0.124007	31.7375	131999	0.147494	33.1707	138461	0.199249	33.0346
1555	-88176	15355.3	103531	-37095.9	58341.2	95437.1	-90074	35740.3	125814	4279.14	129682	125403	106390	0.160482	28.866	96829.9	0.108639	30.1256	146255	0.15325	32.5828	145605	0.181509	29.6881
1556	-93444.3	19011.5	112456	-42061.2	55352.3	97413.5	-82244.3	33252.1	115496	-9061.72	96465.5	105527	123898	0.150816	30.6889	83784.3	0.166981	33.0326	133840	0.115162	33.1262	103870	0.169684	30.9571
1557	-95411.3	19338	114749	-28164.4	105547	133711	-80197.9	20979.5	101177	22696.3	144653	121957	121730	0.166979	31.7721	162118	0.155386	32.5525	92545	0.18864	30.226	144086	0.124869	33.4643
1558	-95774	20372.7	116147	-41058.8	78829.9	119889	-82549.6	25084.9	107635	2453.21	116801	114348	114681	0.171382	35.5293	132401	0.186756	29.7693	115379	0.159829	28.9883	117860	0.166869	33.034
1559	-102151	23380.3	125531	-44380.9	58274.2	102655	-109332	56648.1	165980	14124.4	130922	116798	158193	0.14554	29.5592	100628	0.176601	28.9553	232202	0.149447	32.5281	142068	0.122547	30.7182
1560	-91291.7	18054.9	109347	-28112.1	87511.3	115623	-77465.2	24952.5	102418	13320.4	125364	112044	110144	0.158789	32.7841	140545	0.114702	31.1329	98143.1	0.136542	33.8995	120633	0.120273	34.6406
1561	-88992.9	15795.6	104789	-32353	81816.8	114170	-80472.4	27985.8	108458	-5856.4	105867	111724	102127	0.170869	30.9335	123921	0.141336	33.0117	115132	0.133731	32.4101	112227	0.184337	31.4443
1562	-91641.7	18791.9	110434	-22951.8	113549	136501	-89701.3	31614.2	121315	10260.2	139153	128893	125032	0.136788	30.0594	189095	0.126811	30.0243	137055	0.170852	30.7556	148677	0.179999	31.1982
1563	-105229	23190.8	128420	-35853.5	72504.5	108358	-80851.1	27632.8	108484	-7570.03	94009.3	101579	150354	0.174864	30.8483	111072	0.14728	32.6385	109133	0.145631	33.7605	101466	0.142865	30.8838
1564	-109815	26854.7	136670	-34565.4	91689.7	126255	-113997	50358.3	164355	-5520.02	102041	107561	167838	0.162142	32.0007	151837	0.162433	30.1934	210470	0.197005	31.9021	121073	0.147023	28.0937
1565	-81393.4	14126	95519.4	-36255	74019.4	110274	-88708	31584.4	120292	8751.92	119700	110948	85877.3	0.13415	32.8981	114408	0.153116	32.3487	126669	0.177099	33.2462	112651	0.135825	35.4189
1566	-84872.5	15870	100742	-33269.6	76373.6	109643	-91230.4	33304.5	124535	-4753.21	101930	106683	92350.7	0.143533	34.3691	122634	0.1281	31.1389	145667	0.167381	30.4846	110560	0.153398	30.7316
1567	-88367.1	16281.2	104648	-34852.6	85996.3	120849	-94147.6	39176.1	133324	-6740.92	98052.6	104793	103916	0.157232	31.3352	127074	0.173944	33.8372	164044	0.154482	31.8419	109486	0.149446	29.8523
1568	-88808.4	18002.1	106810	-29684.5	110352	140037	-85833.6	32834	118668	-53.0919	96182.3	96235.4	113067	0.133189	31.8431	174578	0.166766	31.6054	150268	0.127385	29.1338	95993.5	0.0877936	33.3989
1569	-91527.4	19635	111162	-23319.9	105253	128573	-84553.7	31524.9	116079	-1671.98	114913	116585	119845	0.134718	32.7674	160040	0.126215	32.8833	136906	0.133656	30.7022	118662	0.189897	32.2802
1570	-110108	24618.3	134726	-25457.6	116483	141941	-77172.2	24768.9	101941	29629.8	172879	143249	153568	0.193679	32.0617	174766	0.159941	33.3255	105271	0.125095	31.3716	184143	0.162241	31.2943
1571	-95923.7	20859.5	116783	-35170.8	78964	114135	-75907.7	20981.2	96889	-20253.9	74370	94623.9	126801	0.152342	32.9011	138311	0.13669	28.5457	80951.1	0.162653	34.5579	88137	0.159829	28.1267
1572	-103150	23552.8	126702	-32023.5	79259.1	111283	-100310	36639.7	136950	-4001.47	101340	105341	135182	0.176427	34.8462	119454	0.133156	33.1756	168902	0.191532	28.9238	105220	0.150297	32.1042
1573	-85731.4	16397.1	102129	-31462.4	82738.7	114201	-83840.3	34740.1	118580	-10336.7	94066.9	104404	96611.8	0.140638	33.9443	129138	0.132299	32.035	139052	0.118756	33.3112	106108	0.163051	29.5507
1574	-85898.3	14649.8	100548	-34899.9	75006	109906	-82528.2	29273.7	111802	294.967	113243	112948	91092.4	0.170173	32.1646	127244	0.130897	29.4732	112632	0.151141	34.654	110183	0.176553	34.2589
1575	-101330	24043.9	125374	-43611.8	58361.3	101973	-84478.5	35523.4	120002	9810.69	136198	126388	140142	0.153697	34.3136	108365	0.157297	26.9282	138993	0.121519	34.0768	141408	0.178499	32.1053
1576	-92981.9	16927.7	109910	-20450.7	107446	127897	-87437.7	30215.3	117653	-360.448	117722	118083	111390	0.182308	30.3937	163702	0.112562	32.8175	129053	0.16752	31.2174	132745	0.17398	29.5611
1577	-86662.9	16678.3	103341	-42877.4	55094	97971.4	-82370.3	32224.8	114595	7234.43	117810	110576	93799.2	0.151788	35.5617	90828.3	0.161595	30.3286	120962	0.131295	35.5204	124742	0.124728	31.4811
1578	-100044	22433	122477	-40524.7	78146.3	118671	-88438.1	35926.6	124365	1129.03	109227	108098	147938	0.147791	30.3277	129003	0.184886	30.2885	135348	0.153054	35.3919	120378	0.132433	30.2456
1579	-87885.1	15510.8	103396	-20075.2	138774	158850	-85482.7	33029.2	118512	-2347.84	110210	112558	101317	0.164113	30.6184	202778	0.166267	34.2182	132200	0.141649	33.3124	123013	0.163186	29.864
1580	-91706.6	17426.7	109133	-33075.2	77729.1	110804	-82707.8	25622.7	108330	7614.03	117132	109518	104824	0.1768	33.2495	120186	0.13473	32.3369	101167	0.182074	33.7694	120717	0.121997	32.3435
1581	-92083.5	20053.3	112137	-38927.6	68194.4	107122	-79519.6	24152.7	103672	-5261.21	105287	110548	121283	0.134257	33.0685	109410	0.157918	31.1647	103075	0.152526	31.2429	113055	0.174298	31.043
1582	-93101	18551.5	111653	-35288.7	74155.9	109445	-74223	19715.5	93938.6	-3335.44	98896	102231	115186	0.163236	32.2114	112219	0.148099	33.0406	90265.5	0.131879	29.1223	99271.9	0.136183	33.2071
1583	-95199.9	20027.1	115227	-32976.8	94859.9	127837	-91259	40154	131413	-6164.93	95623	101788	131219	0.148041	30.5246	149540	0.164905	31.7173	147460	0.150056	36.3073	107382	0.131928	29.6832
1584	-94492.9	22025.2	116518	-36912.8	78513.5	115426	-102126	47519.8	149646	31942.7	172808	140865	128437	0.130186	34.2972	128579	0.158833	30.5313	181059	0.168669	34.9939	184609	0.149048	31.2026
1585	-99252.2	20457.5	119710	-38714.4	58266	96980.4	-92861.2	37802.4	130664	16798.7	140844	124046	132129	0.174433	30.966	93309.7	0.12968	31.2218	163659	0.149783	30.7977	139527	0.153021	33.6481
1586	-86550.2	15664.5	102215	-38276.8	67064.9	105342	-95076.5	34038.6	129115	-1406.52	103534	104940	102498	0.147696	30.5655	105205	0.152676	31.8735	146950	0.190427	30.8846	102527	0.143201	33.6606
1587	-98599.3	23479.7	122079	-34374.1	75525.9	109900	-88708.9	32945.8	121655	-5514.3	93955.8	99470.1	137969	0.140412	34.0362	116722	0.14042	32.353	134108	0.163897	32.7554	110149	0.112616	28.4329
1588	-94242.4	18258.4	112501	-21590.4	96982.9	118573	-81759.4	26912.6	108672	-6726.51	101695	108421	122223	0.165574	29.8773	148417	0.0965848	32.6724	124105	0.137316	28.9139	115706	0.162274	29.2969
1589	-102083	24179.4	126263	-36600.4	87586.2	124187	-85520.8	28343	113864	30495	171496	141001	153100	0.14472	31.5864	142916	0.172455	30.6426	127593	0.159303	29.6181	172401	0.162926	33.1584
1590	-97643.8	21175.6	118819	-34140.8	71177.2	105318	-93830.2	38566.2	132396	18080	157923	139843	133122	0.155656	31.8138	102406	0.136539	34.7523	148572	0.169802	34.6107	168228	0.186976	31.2913
1591	-128195	39469.5	167664	-30166.7	96950	127117	-79565.1	22327.5	101893	9233.81	126694	117460	218604	0.150859	36.1104	143374	0.159686	33.8103	100822	0.162422	29.5272	126618	0.153864	33.3533
1592	-94778.1	19370.8	114149	-32598.3	91053.5	123652	-88302.8	27444.2	115747	1497.25	114968	113471	121767	0.161459	31.8162	134704	0.166128	33.7975	115389	0.202859	31.7122	119530	0.16231	32.0611
1593	-89643.1	16619.4	106263	-29566.3	94047.5	123614	-79216.3	25778	104994	-5252.47	99724.8	104977	109818	0.15732	30.2671	133380	0.156269	35.2556	97821.7	0.152079	35.136	103269	0.154826	32.1894
1594	-90308.8	16283.1	106592	-42203.9	68047.7	110252	-84427.6	27583.4	112011	-9754.93	89987.5	99742.4	101277	0.180482	32.1555	121197	0.168988	28.0732	127925	0.152325	28.7497	100473	0.139336	29.8545
1595	-88763.3	17109.7	105873	-38569.6	73463.8	112033	-90419.3	34133.5	124553	-2446.06	105453	107899	107068	0.148565	31.9604	124713	0.156797	29.4532	144533	0.161171	31.4885	113375	0.149954	31.0042
1596	-90451.3	17542.5	107994	-33919.4	75314.7	109234	-85778.9	27945.6	113724	16563	137462	120900	109722	0.156411	31.9762	131250	0.120608	28.6914	126892	0.163263	29.3642	131076	0.147484	34.9574
1597	-85081.8	14941.9	100024	-37527.2	66536	104063	-82321.1	28718.7	111040	25092	163683	138591	103441	0.139141	28.8897	104584	0.143886	31.8097	129041	0.131751	29.6741	170729	0.165662	31.9577
1598	-98991.7	20751.5	119743	-28825.9	110329	139155	-85137.1	29741.4	114878	31254.7	161503	130248	128957	0.174423	32.1836	179601	0.157257	30.7151	131343	0.148285	30.192	158204	0.130635	34.0285
1599	-96603	21774.1	118377	-21939.6	120017	141957	-85633.8	28778.6	114412	-4123.26	101465	105588	124744	0.152969	34.91	175210	0.149541	34.2495	125734	0.161405	30.518	112207	0.142768	30.1422
1600	-94864.2	20088.8	114953	-37224.3	69249.4	106474	-91121	31100.4	122221	-13632.5	85638.8	99271.3	128779	0.14776	31.199	114928	0.140106	30.1273	137253	0.182198	30.2123	102140	0.146642	27.9481
1601	-99124.8	22264.3	121389	-41753.3	68224.3	109978	-92572.5	38802.8	131375	-6381.79	99290.9	105673	137883	0.153126	32.2946	123065	0.163479	27.7188	156908	0.152263	32.9729	103848	0.162052	31.8707
1602	-84734.3	14598.6	99332.9	-30220.7	93858.8	124080	-84397.4	31392.4	115790	8750.5	117522	108772	92489	0.155572	31.5683	137255	0.155937	34.1914	136575	0.133159	30.6472	130912	0.1058	29.9239
1603	-90327.4	18526.2	108854	-30778.5	82781.4	113560	-87905.3	35379.2	123284	9259.61	121950	112691	110366	0.145463	33.5722	128588	0.127712	32.1887	144644	0.140795	32.6125	117777	0.138344	34.5145
1604	-92867.8	19195.5	112063	-21060.1	115824	136884	-82620.1	25675.9	108296	-11095.1	91380.6	102476	114778	0.156174	33.4481	188076	0.123488	30.7918	109752	0.166871	31.1926	93998.9	0.173072	32.4049
1605	-109884	25236.5	135120	-20019.4	107475	127494	-100449	42606.9	143056	43828	186726	142898	151020	0.191368	33.4215	150755	0.119463	35.6455	180517	0.168959	31.4703	191791	0.129875	32.453
1606	-91478.8	17548.6	109027	-37769.9	77189.2	114959	-83583.7	29029.2	112613	11199.4	135098	123899	115561	0.157348	30.3712	124638	0.16542	30.9654	113264	0.160335	34.1728	147079	0.157188	30.618
1607	-93694.5	19054	112749	-31585	81185.1	112770	-88333.1	31084.7	119418	21419.5	152041	130622	118212	0.159827	32.2369	117803	0.139475	34.458	131539	0.168957	31.5086	164132	0.147408	30.8778
1608	-85729.9	15903.8	101634	-35650.6	67023.6	102674	-115369	61869.8	177238	3282.87	119802	116519	99584.7	0.141379	31.9401	101598	0.132043	32.9845	248211	0.157118	33.235	135987	0.153237	29.3661
1609	-125836	34256.3	160092	-37225.5	62100.4	99325.9	-80530.7	28443.5	108974	-2824.37	109168	111992	223227	0.16052	30.6919	99440	0.125992	31.2251	120112	0.127402	31.5744	113267	0.175302	32.1271
1610	-86493.4	15584.3	102078	-38170.7	73759.1	111930	-75773.4	21927.3	97700.7	-536.208	117070	117606	100436	0.150963	31.0331	109823	0.175766	33.5808	90393.5	0.140688	32.3435	123621	0.184724	31.5669
1611	-86647	16215.4	102862	-33218.6	86902.1	120121	-85671.8	32917.8	118590	-12124	83127	95251	97411.2	0.150749	33.2927	138152	0.151446	31.4515	136576	0.138766	32.1361	83301.3	0.141595	33.2636
1612	-87961.2	16533.4	104495	-37425.5	57233.3	94658.8	-80493.9	27894.2	108388	-4133.33	99341.6	103475	98124.7	0.159805	33.6987	90192.6	0.114147	31.7284	113825	0.135725	32.675	92522.3	0.157951	35.7901
1613	-84566.2	15937.5	100504	-27546.6	86199.5	113746	-84391.7	31744.6	116136	-1214.02	103300	104514	97156.7	0.132586	32.8079	120559	0.123586	35.7501	129761	0.139203	32.6185	100515	0.142603	34.2568
1614	-88230.4	16112	104342	-40633.7	73429.6	114063	-82072.4	29497.5	111570	-7288.14	94480	101768	104260	0.157024	30.9073	124055	0.174129	29.5956	113626	0.145152	34.6137	91791.2	0.15827	34.3098
1615	-111709	30719.7	142428	-25109.9	102851	127961	-83327.4	29018	112345	7060.14	126733	119673	185423	0.136132	33.1348	144081	0.144284	35.6922	128576	0.139278	30.0917	134043	0.16175	31.5155
1616	-88897.6	17129.6	106027	-37957	66985.9	104943	-84479.1	30585.9	115065	-6772.43	92296.2	99068.7	114057	0.140465	30.037	106449	0.147516	31.4638	130309	0.142253	31.2959	94895.1	0.132317	32.4204
1617	-85910.4	15770.1	101680	-34492.5	81366.4	115859	-90231.3	34753.2	124985	14738.1	139243	124505	114969	0.125192	27.4335	118213	0.164354	34.4153	141097	0.1623	32.841	148537	0.150423	31.2476
1618	-103273	25204.7	128477	-33400.7	86408.3	119809	-87572	31497.5	119070	14931.6	136436	121505	160472	0.139096	31.4132	130976	0.159249	32.9863	131400	0.162297	31.961	132111	0.1535	34.4247
1619	-88787.3	17211.7	105999	-32503.4	82715.6	115219	-79340.4	28154	107494	-772.737	109168	109941	105551	0.149962	32.6128	119782	0.151226	34.5276	104457	0.136024	35.937	109143	0.16313	33.341
1620	-82974.1	13580.3	96554.4	-40905.9	70517	111423	-78319.2	22022.7	100342	-3235.97	108986	112222	88473.7	0.154246	30.6992	114451	0.178394	30.8066	99954.5	0.152382	29.3769	112748	0.178686	32.2211
1621	-89835.5	17023.7	106859	-39124.5	66853.9	105978	-98490.2	45388.4	143879	-1935.19	115266	117202	97578.2	0.174884	34.8924	118239	0.142123	28.2707	186651	0.147943	32.423	129080	0.178435	29.7661
1622	-97382.7	21401.7	118784	-34845.4	82282.3	117128	-79389.9	24095.8	103486	-4970.64	95297.2	100268	119026	0.169996	35.9613	131143	0.154332	31.3713	107866	0.144725	29.7848	99608.6	0.128052	31.8905
1623	-83772.6	15840.3	99612.9	-36106.6	74562.2	110669	-88507.4	39217.2	127725	5727.58	122825	117098	93580.8	0.130212	33.8537	112011	0.15749	33.2833	163857	0.120154	31.9118	126696	0.161086	32.315
1624	-102589	25017.5	127606	-42728.3	79032.9	121761	-95545.9	38551.8	134098	11366.4	132633	121267	152256	0.143338	32.8624	132498	0.199986	29.8242	161423	0.166942	31.8432	134356	0.158598	32.9058
1625	-89845.4	16687.3	106533	-35484.9	78161.2	113646	-84303.5	30168.8	114472	-8333.04	101895	110228	104089	0.167271	32.0636	126821	0.148387	30.8157	127622	0.144961	31.5189	112706	0.182032	30.1358
1626	-112606	26686.7	139293	-36389.8	72641.4	109031	-82877.1	28634.8	111512	14009.3	141917	127908	173110	0.174299	30.8321	102119	0.166115	35.5668	112450	0.156382	33.9527	155193	0.160157	30.482
1627	-98699.3	22277	120976	-38053.5	81007	119061	-84897	29704.2	114601	22341.6	149457	127115	154017	0.134241	28.9279	137165	0.166296	29.5291	117311	0.164082	33.7612	141727	0.152048	35.1514
1628	-103534	24361.8	127896	-31931.9	92216.6	124149	-90847.1	43890.2	134737	-9943.87	90632.7	100577	148492	0.157753	32.8124	146711	0.151954	31.428	164284	0.124602	35.6215	96665	0.15123	31.2532
1629	-87238.6	15507.6	102746	-38046.2	65174.2	103220	-83267.7	29176.8	112445	40544.5	189725	149180	101076	0.158139	30.6849	108276	0.137484	30.0962	112710	0.157884	34.5156	182295	0.165619	34.6918
1630	-105597	25866.8	131463	-34084.1	86735.4	120819	-75578.3	26766.7	102345	-11642.6	82833.2	94475.8	148264	0.161757	34.8928	140018	0.155014	30.9729	112221	0.0972109	31.8024	78401.3	0.141805	35.2176
1631	-97153.2	19584.6	116738	-41931.6	59086.9	101018	-83783.9	30657	114441	-5149.43	98008.8	103158	132500	0.164692	29.5617	89167.8	0.176387	33.1324	115593	0.154144	35.362	97002.4	0.151972	33.6792
1632	-101749	26251.2	128000	-29925.9	95501.9	125428	-74260.3	20009.9	94270.2	-12780	85464.8	98244.8	154143	0.128134	34.0607	141828	0.154623	33.6683	100951	0.117318	26.4284	94976.1	0.147506	29.9952
1633	-88173	16163.3	104336	-34063.4	83698.2	117762	-78909.6	26539.5	105449	31113.3	157583	126470	94998.1	0.171189	34.0288	136531	0.1477	30.6518	104396	0.137132	33.8958	149386	0.1218	35.1624
1634	-84043.4	16387.1	100430	-35703.3	62884.3	98587.5	-85560.9	30134.1	115695	-188.766	110170	110358	99845.4	0.119278	32.8249	97425.7	0.116996	32.273	118554	0.166752	33.8906	117303	0.152496	31.3063
1635	-98279.5	19313.2	117593	-40947.3	67090.2	108038	-81960.4	24947.1	106908	1448.57	114009	112560	137273	0.169146	28.1383	126152	0.148594	26.5911	108153	0.165485	30.7552	116859	0.160965	32.5202
1636	-126358	35888.9	162247	-42166.9	70949.6	113117	-79559.4	21602	101161	8936.48	132044	123107	221135	0.157017	32.4588	119152	0.183755	29.7729	107911	0.153938	26.691	142298	0.164063	30.9313
1637	-90109.7	17017.7	107127	-33637.5	93520.9	127158	-81235.1	26085.6	107321	56.1452	109759	109703	100611	0.172396	33.8285	149055	0.165382	31.3713	99776.7	0.168305	34.8586	108223	0.160496	33.8063
1638	-95058.4	20552.8	115611	-27772.8	107012	134785	-76675.5	25214.8	101890	32767.1	172323	139556	119042	0.15758	34.5304	159688	0.159887	33.5067	102205	0.122534	32.8945	166612	0.15826	34.4759
1639	-94910.9	16506.6	111418	-31366.2	81158.6	112525	-93281.1	35838.7	129120	1300.82	124111	122810	122549	0.184885	26.9388	117680	0.137648	34.4826	136398	0.187597	35.0335	135909	0.189045	30.4397
1640	-94385.3	21482.6	115868	-37330.3	70946.1	108276	-81655.1	26484.6	108140	-7178.74	100099	107278	127127	0.134949	33.7969	117279	0.145434	30.2466	108176	0.157891	32.6439	108617	0.167233	30.7193
1641	-87497	17798.8	105296	-39879.4	63643.6	103523	-82615.5	27528	110143	-474.693	108467	108942	111284	0.125366	31.9881	96899.9	0.164646	32.8399	109467	0.161623	33.5297	108471	0.157086	33.3321
1642	-84703.5	14889.2	99592.7	-41339.2	57630.4	98969.6	-83821	28563.6	112385	6403.72	120762	114359	104652	0.13442	28.4546	100568	0.143261	28.6525	116798	0.158845	32.6073	136452	0.134534	29.5005
1643	-92120.8	17365.6	109486	-37868.3	63499.2	101368	-78009.2	20324.9	98334.1	-3146.32	103215	106361	109992	0.172815	31.576	103613	0.133872	30.6425	91075.9	0.170047	29.7553	99569.2	0.162791	34.5537
1644	-95776.6	19790.3	115567	-34788.3	91048.1	125836	-84203.5	29951.6	114155	13970.7	138669	124699	120079	0.168551	32.9622	161788	0.151836	28.138	116290	0.15885	34.3413	140897	0.161314	32.8064
1645	-104264	28810.3	133074	-17997.4	112518	130515	-86702.9	33962.2	120665	-5167.67	96846.6	102014	159183	0.123798	36.1976	175071	0.105725	32.1349	127068	0.154525	35.6368	98822	0.141518	32.667
1646	-91134.4	16664.4	107799	-36067.1	70391.1	106458	-75574.3	20647.8	96222.1	-12670.7	85909.6	98580.3	117155	0.159813	28.4485	99311.6	0.156232	35.4395	102836	0.125878	26.7712	98346.2	0.144355	29.1181
1647	-96116.7	20645.2	116762	-28257.3	109276	137534	-85649.5	28641.5	114291	1831.64	121897	120065	140264	0.140624	29.4375	161626	0.167971	33.8053	117990	0.172517	32.3659	146071	0.162153	27.8168
1648	-107903	25974.9	133878	-25856.9	109188	135045	-95676.4	41717.6	137394	7749.38	121934	114184	159791	0.163848	32.5111	168109	0.146951	32.4753	163532	0.159134	34.0137	119132	0.149353	34.1172
1649	-97756.2	23821	121577	-42642.4	51550	94192.4	-93326.9	38987.5	132314	-4203.33	105671	109874	129592	0.14035	36.7631	81308	0.155832	31.7005	152501	0.161206	34.0873	108345	0.174474	32.5105
1650	-89797	17013.5	106810	-37863.8	63269.1	101133	-80358.1	29302.9	109661	24403.5	148220	123816	106136	0.160516	32.06	96601.8	0.14235	32.7473	123030	0.120649	31.7571	158624	0.117654	31.147
1651	-91624	17063.9	108688	-42028.2	66970.8	108999	-80704.8	26789.1	107494	-4280.87	104784	109065	116940	0.160878	29.184	117503	0.168222	28.4975	112875	0.141999	31.6446	117090	0.157056	29.83
1652	-91993.6	18036.2	110030	-33003.2	93889.5	126893	-86985.7	37541.7	124527	-4633.56	102804	107437	110575	0.164689	32.6226	153395	0.157769	30.6039	164357	0.113927	30.4554	113391	0.153648	30.221
1653	-85879.1	16584.8	102464	-23112.5	114535	137647	-82639.3	30595.9	113235	1765.71	109056	107290	109832	0.123346	30.2003	158793	0.155126	36.0641	123496	0.135175	33.0331	113284	0.134099	32.0893
1654	-85890	14128.2	100018	-38419	59547.6	97966.6	-79453.7	26523.6	105977	14598.7	145188	130589	102344	0.156479	27.6092	92066	0.135183	32.3396	107340	0.138491	32.9466	152910	0.172954	31.65
1655	-88903.7	17134.8	106039	-30492.1	87747.8	118240	-79616.5	25401.4	105018	-10338.7	95657.8	105996	114663	0.139731	29.8872	121724	0.15296	36.0437	113400	0.135823	29.8665	118264	0.155276	26.9617
1656	-99629.8	20716.9	120347	-28957.2	80032.1	108989	-92177.9	42128.1	134306	-12322.6	96461.3	108784	141064	0.164223	29.3723	119325	0.110842	33.5354	150103	0.149153	37.4217	107523	0.194221	29.9042
1657	-100066	23632.6	123699	-31911.2	93863.8	125775	-86048	33386.7	119435	-1113.39	101621	102735	138229	0.149653	34.1933	150043	0.15393	31.2789	133639	0.143462	33.3104	106526	0.123105	31.7986
1658	-86311.9	17819.8	104132	-32464.3	86537.6	119002	-78210.4	24594	102804	-10463.6	92588.9	103052	117822	0.108173	30.2486	129201	0.15469	33.4896	99904	0.142791	32.8235	98024.6	0.167738	31.4849
1659	-103927	22769.5	126696	-42044.1	59571.7	101616	-73218.1	21171.3	94389.4	4939.83	121058	116118	142576	0.178223	31.9401	89681.5	0.179334	33.2129	88924.2	0.117111	31.7444	126376	0.158403	31.9305
1660	-89994.1	17821.2	107815	-24582.8	103500	128083	-77844.1	23781.6	101626	-5964.03	95009.3	100973	110891	0.148127	32.142	160380	0.128357	32.2672	105947	0.133745	29.929	103541	0.13093	30.5868
1661	-108301	27968.4	136269	-40498.1	77170.6	117669	-81964.3	22135.8	104100	-8880.1	94573.8	103454	161544	0.152189	34.6262	124180	0.187924	31.0721	109850	0.171495	26.8678	103010	0.157095	30.6035
1662	-92084.3	19493.8	111578	-37310.6	105848	143159	-83012.7	26710.6	109723	-11965.4	84152.4	96117.8	119913	0.140464	32.5133	184004	0.187428	28.7624	114986	0.159691	30.9726	89541.5	0.13759	31.3271
1663	-90798	17186.5	107984	-30904.6	84093.5	114998	-91010.4	35010.7	126021	37245.6	177217	139971	102303	0.174624	33.5993	122915	0.139969	34.2079	148324	0.159064	31.4722	160587	0.156626	36.7853
1664	-89878.4	20189	110067	-40761.3	60692.7	101454	-77566.9	26478.6	104046	-12774	84227	97001	117765	0.118392	34.287	100694	0.152547	30.1372	114982	0.113007	30.7046	89039.2	0.148006	31.5318
1665	-108934	28410.5	137345	-24470.3	97406.5	121877	-88931.4	38255.9	127187	4930.46	116420	111490	168096	0.147397	33.8027	160430	0.108624	30.358	166349	0.122829	30.6631	116635	0.145206	33.272
1666	-101147	22579.8	123727	-30581.6	84917.6	115499	-86366.4	32518	118884	-4932.89	97335.5	102268	135529	0.168382	33.321	141389	0.122311	30.0298	117708	0.168043	36.8346	92508.9	0.152161	35.0725
1667	-94392	20119.6	114512	-42553.4	61418	103971	-91126.5	32324	123450	11051.9	130166	119114	131404	0.140981	30.6224	107500	0.162935	28.5666	135759	0.181239	31.7464	141473	0.141219	30.6693
1668	-89527.1	19366.4	108894	-34761.1	68237.2	102998	-84215.7	26092.5	110308	16233.5	131597	115363	117691	0.122471	32.9105	101702	0.12913	33.5477	113784	0.17376	30.5754	124482	0.12653	35.2386
1669	-100058	22054.8	122113	-30587.3	107063	137650	-81191.4	25955	107146	20721	152805	132084	149314	0.149056	29.5414	154847	0.183223	34.5704	106885	0.15711	32.3774	155313	0.163554	32.795
1670	-86059	17456.3	103515	-24098.1	100347	124445	-94226.1	42566.7	136793	-2438.49	99977.3	102416	101029	0.127248	34.5569	138084	0.134155	36.3357	169492	0.143312	33.4858	98713.5	0.135169	33.7601
1671	-91694.8	19500.1	111195	-31429.2	82355.4	113785	-84369.5	30029.8	114399	33939.1	177637	143698	129359	0.127147	30.1487	119142	0.14151	34.5617	133822	0.139084	29.9201	183643	0.156491	32.2431
1672	-83366.1	13177.4	96543.5	-37149.9	67498.2	104648	-85057	28047.8	113105	-3819.16	100716	104536	83495.6	0.172964	31.5642	97379.8	0.155597	34.6572	125229	0.159394	29.863	105291	0.144518	31.8851
1673	-94920.2	18844.7	113765	-39846.4	69904.8	109751	-89912.9	38979.2	128892	-9147.19	94322.3	103469	118754	0.171182	31.7375	113033	0.16855	30.9223	154507	0.137035	33.6374	90821.1	0.179272	34.6183
1674	-86776.4	15188.2	101965	-36497.2	86842.3	123340	-88935.2	34010.1	122945	21755.5	155569	133814	97050.6	0.163227	31.2995	140869	0.171588	30.8238	134111	0.162935	33.8128	152991	0.171319	33.895
1675	-94719.8	18552.9	113273	-34197.7	75307.7	109505	-78640.9	24373.4	103014	-17503.4	87068.6	104572	110036	0.185575	33.7215	122489	0.131477	30.7405	102648	0.143884	31.6594	105637	0.187454	27.4741
1676	-93565.8	19743.7	113310	-36848.9	72055	108904	-85269.6	28922.9	114192	-8716.74	95566.1	104283	120932	0.149466	32.6527	119683	0.143124	30.1025	118534	0.167728	32.5339	103544	0.161095	30.7649
1677	-97435.3	22619.5	120055	-33163.7	83055.2	116219	-82002.9	26515.5	108518	14194.8	131549	117355	152437	0.125093	29.6772	111548	0.169832	37.2286	110075	0.158232	32.118	130696	0.135871	33.5509
1678	-109377	29031.7	138409	-32397.4	94853.8	127251	-83153	34219.7	117373	-919.438	103544	104464	161699	0.152126	35.9084	152625	0.157755	31.0742	129874	0.123193	35.1313	105890	0.13412	32.5951
1679	-100386	24549.3	124936	-31817.8	88446.3	120264	-81693.3	24433.5	106127	9808.85	121811	112002	141105	0.142378	34.796	131249	0.154621	33.694	107796	0.165144	30.2219	120459	0.129931	33.7074
1680	-118073	30495.8	148569	-38599.5	68215.4	106815	-78875.3	28485.2	107361	3845.69	122039	118194	224907	0.141526	27.1185	97980.2	0.173099	34.8108	125158	0.108929	30.3459	137271	0.158568	29.6346
1681	-104108	25515.2	129623	-36454.5	76772.5	113227	-82492.5	31583.2	114076	4430.4	116592	112161	160512	0.14233	31.7924	125833	0.151738	30.5057	129503	0.125231	32.5174	111065	0.158018	34.9919
1682	-86991.5	16413.8	103405	-35856.8	62381.6	98238.5	-83136.6	31151	114288	26285.3	157847	131562	99878.8	0.148487	32.8675	92645.2	0.121978	33.667	123797	0.137369	33.5505	161834	0.143351	32.5121
1683	-92514	18482.3	110996	-35799.7	63151.9	98951.6	-83594	29870.4	113464	-7616.19	104488	112105	103497	0.176669	35.7155	99885.5	0.11642	31.6121	117606	0.152119	33.8648	110835	0.194235	31.4245
1684	-97877.9	21441.5	119319	-32498.1	93555.1	126053	-95576.1	40912.6	136489	-11335.1	88504.2	99839.3	129816	0.159374	33.0337	124672	0.188725	37.5205	175647	0.149115	31.0567	90612.2	0.161026	32.5579
1685	-91679.6	16885.8	108565	-14767.9	132345	147113	-88121.8	37777.4	125899	-6617.39	98337.5	104955	126673	0.150363	26.6606	194997	0.129199	33.9352	147309	0.134291	34.1933	104780	0.156793	31.2839
1686	-96043.4	18246.6	114290	-31094.6	87868.8	118963	-84860.9	31740.2	116601	2762.33	120789	118027	121778	0.181066	29.9672	138194	0.139529	31.7919	126604	0.146392	33.4272	121448	0.181286	33.1526
1687	-93914.3	19382.7	113297	-41198.7	57254.3	98453	-85637.7	29644.5	115282	2464.28	124152	121688	122365	0.153514	31.6802	99434.9	0.141589	28.7898	136496	0.146591	28.9575	134445	0.182654	30.7814
1688	-87365.9	16101.9	103468	-40439.1	54573	95012.2	-76326	23700.7	100027	-521.637	112671	113192	97919.8	0.158467	32.8879	84801.2	0.141256	32.1771	101364	0.125082	31.1757	125568	0.158387	29.9095
1689	-130400	35746.4	166146	-36517.8	66728.4	103246	-78248.4	21852.3	100101	1602.32	118070	116467	213212	0.182477	33.5313	104393	0.135402	31.9602	92757.6	0.164055	31.4113	120030	0.177986	32.7889
1690	-96958.3	22249	119207	-35238.2	80832.8	116071	-85439.1	32368.4	117808	-577.492	108872	109450	130437	0.145375	34.1145	122257	0.162834	33.0585	142418	0.132726	30.3036	109753	0.158645	33.0657
1691	-102006	24488	126494	-28282	105809	134091	-78344.1	23866	102210	15594.4	135598	120003	143503	0.151709	34.1289	155835	0.163247	33.9492	98364.8	0.148851	32.3503	129574	0.147075	34.883
1692	-89709.2	16715.9	106425	-35439.6	78715	114155	-76774.3	22159.9	98934.2	43433.9	183695	140262	110296	0.156363	30.311	124321	0.153233	31.658	89333.6	0.152693	33.0743	182821	0.127352	33.4927
1693	-80992.4	12455.4	93447.8	-28135.8	97772.5	125908	-82525.6	30085.7	112611	2276.68	113423	111146	85822.8	0.149028	29.0259	143629	0.148124	34.0364	126619	0.132287	31.6812	120251	0.146291	31.4407
1694	-94947	20908.7	115856	-38020.9	80165.9	118187	-78387.1	20553	98940.1	16965.8	142792	125827	122614	0.149177	34.1049	128679	0.173742	31.1496	90254	0.17494	30.3632	155598	0.144489	30.59
1695	-100418	24293	124711	-17424.8	118912	136337	-82332.8	25506.9	107840	8438.29	136076	127638	142316	0.143188	34.1395	170118	0.124231	34.9499	109976	0.164431	30.9243	158973	0.166899	28.5324
1696	-88024.3	15829.9	103854	-29751.3	105139	134891	-90803.6	42803.6	133607	-17547.8	69161.9	86709.7	99149.3	0.165885	31.9315	156196	0.170132	33.6561	176631	0.117696	32.3111	68979.3	0.114653	33.4216
1697	-89987.9	17962.3	107950	-30127.1	97881.3	128008	-80364.3	23729.6	104094	-6753.97	95763.7	102518	108274	0.150345	33.1793	153932	0.1515	31.7937	107007	0.156133	29.5675	91165.5	0.162885	35.0146
1698	-88651.6	17645.4	106297	-35248.2	72122.8	107371	-84571.6	29581.1	114153	16872.9	147046	130174	107494	0.141954	32.8304	111182	0.139975	32.4346	126762	0.149605	31.1147	158209	0.160617	30.9815
1699	-93084	17302.8	110387	-36743.8	65696.7	102440	-88169.9	33590.9	121761	-4591.52	104074	108666	112684	0.177791	30.7103	105968	0.130654	30.9984	126610	0.167648	35.3746	113241	0.160962	30.6351
1700	-85201.1	15636	100837	-32890.5	92748	125638	-84948.9	27639.5	112588	1637.38	115664	114027	101364	0.136321	30.8511	151335	0.1554	30.6432	117260	0.170465	31.428	112410	0.175477	34.2985
1701	-91863.3	19074.4	110938	-33575.3	74071.6	107647	-84331.3	31789.3	116121	35217.6	174476	139259	119620	0.142467	31.8916	117215	0.126811	31.5965	121028	0.148626	35.0215	166530	0.152243	34.924
1702	-102742	21734	124476	-34758.1	80401.9	115160	-78533.7	21052	99585.7	28557.7	154720	126162	146873	0.171991	29.5956	139986	0.137243	28.7179	100653	0.156671	27.8873	140061	0.134528	36.8221
1703	-86988.8	16998.4	103987	-36951.5	64322.1	101274	-83745.9	28604.5	112350	89.2611	116233	116144	93731.3	0.15196	36.2706	105088	0.127185	30.604	121995	0.151351	31.2629	127559	0.169745	30.3738
1704	-97046.7	22201.7	119248	-24174.3	105477	129652	-91078.5	36728.1	127807	-5990.62	103732	109723	146595	0.130277	30.2897	154783	0.136746	34.0726	155887	0.148113	31.4143	119106	0.162866	29.0308
1705	-90295.6	19552.9	109849	-41345.1	56499.6	97844.7	-92561.4	38674.7	131236	8206.06	126704	118498	114139	0.131381	34.2617	92285.4	0.150055	30.6113	167730	0.142627	30.7435	137324	0.149399	30.7554
1706	-93241.5	19712.5	112954	-31712.2	73779.6	105492	-85311.9	35546.6	120859	2822.61	109686	106864	114082	0.155871	34.5586	101532	0.12661	36.3331	162369	0.10911	29.19	118989	0.122318	30.7273
1707	-93226.7	17837.8	111065	-31208.5	87912.2	119121	-98711.2	44153.1	142864	-16058.5	73675.3	89733.8	107963	0.181931	33.0443	122718	0.158229	35.8187	162346	0.17399	36.2626	82244.3	0.114638	29.8604
1708	-99492.9	23418.5	122911	-35698.3	77028.2	112727	-97296.7	35304.8	132601	14736.6	143015	128279	134465	0.151172	34.8321	113366	0.162884	33.9734	165969	0.179439	28.3625	145795	0.170513	32.6979
1709	-95825.7	19265.5	115091	-40191.6	58857.3	99049	-79404.8	24301.2	103706	621.146	105257	104636	127956	0.16266	30.1126	92067.7	0.150686	31.9641	99988.9	0.155591	32.4052	101326	0.136226	34.6265
1710	-110061	27396.9	137458	-43659.6	58396.5	102056	-79798.8	25513	105312	-9421.87	94278.4	103700	188169	0.143046	29.1195	96124.4	0.178007	30.3755	113097	0.13747	30.078	98955.7	0.167015	31.7577
1711	-98515.6	19550.7	118066	-44251.3	66330.5	110582	-86687.6	31937	118625	18377	146689	128312	135182	0.171753	28.9251	116608	0.185832	28.4417	142955	0.141968	29.7875	152588	0.155115	32.0447
1712	-103464	24230.3	127694	-23740.1	105253	128994	-95772.2	39743.5	135516	8503.55	123296	114792	133986	0.175294	36.1685	149150	0.138249	35.2843	174769	0.153215	30.3208	117458	0.152792	34.99
1713	-99886	20387.2	120273	-35711.3	89494.1	125205	-84914	29279.5	114193	-6476.44	98926.7	105403	140220	0.169389	29.079	135934	0.18179	32.9183	133862	0.144979	29.1637	97594.7	0.170916	33.7883
1714	-83841.1	15126.2	98967.3	-36692.3	72827.1	109519	-87268.1	32044.7	119313	-6443.69	96968.3	103412	93091.7	0.139302	32.4975	109701	0.158237	33.1933	129517	0.160903	32.9889	102068	0.150314	31.6679
1715	-83250.8	15194.8	98445.6	-38244.7	77359.9	115605	-91382.7	37390.2	128773	-4809.59	99260.2	104070	108567	0.113377	27.9915	112106	0.188907	34.503	149721	0.15477	33.2977	106220	0.143438	31.1491
1716	-111358	26608.2	137966	-26829.2	96677.4	123507	-87935.8	29784.4	117720	1074.41	114311	113236	169272	0.171336	31.4385	151048	0.128575	32.0023	131612	0.169138	30.1739	118448	0.163665	32.169
1717	-98604.8	19914.9	118520	-36864.9	87914.9	124780	-77561	23795.4	101356	39962.6	180461	140498	117640	0.195027	33.8572	140280	0.178752	31.3355	93160.5	0.149014	34.0565	173368	0.141881	34.6971
1718	-105841	24875.8	130717	-34120.7	69053.7	103174	-86040	27846	113886	2738.15	111641	108903	142830	0.17656	34.8326	101938	0.126553	33.8705	125233	0.167775	29.6471	114337	0.139432	32.5475
1719	-93934.9	20168.7	114104	-39605	79892.5	119497	-74526.5	22345.3	96871.8	-9941.48	89746	99687.5	113239	0.159126	35.6214	124415	0.191329	32.1073	91887.2	0.123315	32.4243	86781.7	0.161614	34.4719
1720	-85436	16327.3	101763	-34048.2	74218.8	108267	-87899.2	30934	118833	-2025.31	101262	103288	106237	0.125772	30.7374	106817	0.144272	34.7412	148713	0.146866	27.7349	104806	0.131544	32.2063
1721	-91357.7	17799.3	109157	-43495.4	79393.1	122889	-90781.6	37810.7	128592	6182.99	116108	109925	109624	0.162477	32.4733	128715	0.213223	30.8407	153915	0.145736	32.7545	109588	0.141215	35.3166
1722	-94420.3	21074	115494	-36478.9	68373	104852	-88404.7	32002.8	120408	-1484.28	114102	115586	125862	0.13983	33.4876	111855	0.133373	30.5633	136851	0.160686	31.1802	132847	0.164139	28.63
1723	-83632.2	15318.3	98950.5	-36571.5	71238.2	107810	-81307.6	29864.8	111172	7680.89	120295	112614	94578	0.132874	32.3929	105948	0.155204	33.6195	113713	0.137237	35.0177	119819	0.139949	33.4656
1724	-96228.7	18444.4	114673	-41560.3	53338.6	94898.8	-83125.8	35074.4	118200	28792.4	155811	127019	130996	0.168229	28.1602	84893.4	0.147038	31.415	132099	0.118754	35.4021	153260	0.126157	33.8882
1725	-101177	25204.2	126381	-30993.8	82060.7	113054	-93420.2	42117.2	135537	1387.43	111898	110510	143788	0.140664	35.0575	136219	0.119493	30.121	173253	0.136414	32.413	114349	0.152727	32.6188
1726	-95001.7	23088.1	118090	-25422	99586.1	125008	-85933.8	29695.5	115629	21230.9	156406	135175	135326	0.119464	34.1222	133517	0.14581	37.2935	124861	0.162487	31.7105	154635	0.176498	33.7151
1727	-95787.8	20650.6	116438	-38562.4	71363.5	109926	-83649.7	27931.1	111581	20152.1	141132	120980	134780	0.143865	30.6433	112760	0.16404	31.6439	106720	0.174216	34.8965	134549	0.135183	34.9642
1728	-98677.1	22230.9	120908	-25836.1	87314.6	113151	-83108.8	28671.7	111781	5441.57	123391	117949	138913	0.149008	32.007	136971	0.10036	31.8735	126077	0.141219	30.3219	136492	0.154384	30.134
1729	-95518.3	19916.2	115434	-39271.9	69218.8	108491	-83167.2	22440	105607	-2200.93	108133	110333	123317	0.161009	32.3009	116249	0.155996	29.7718	105828	0.188421	28.2722	118242	0.156816	30.4833
1730	-92628.9	19433.5	112062	-30487.1	81880.2	112367	-88963.7	31395.1	120359	34226.7	167742	133516	116992	0.149142	33.2218	112963	0.138809	36.2421	134963	0.168578	31.0161	165880	0.131749	33.7076
1731	-91616	19112	110728	-28396.9	94837.5	123234	-81595.2	31329.7	112925	1825.79	109523	107698	113817	0.147228	33.5836	140062	0.143284	33.8555	130572	0.11798	31.9922	105746	0.146037	34.5241
1732	-107008	27630.1	134638	-40083.6	73567.3	113651	-88399.4	30117.7	118517	-8021.22	90478.1	98499.3	174893	0.135114	31.5965	127243	0.165983	28.9081	140844	0.160555	28.5116	94535.1	0.133209	31.9028
1733	-100571	25213	125784	-40487.6	72235.5	112723	-82654.3	25345	107999	306.025	111823	111517	156112	0.125624	32.3012	123153	0.16937	29.3276	105509	0.174951	32.0289	111487	0.165901	33.4339
1734	-107679	25662.1	133341	-33580.1	77135.9	110716	-82775	26499.3	109274	3713.19	113672	109959	155583	0.168847	32.9883	120036	0.136634	32.1303	103819	0.175256	34.0329	130841	0.124741	28.9594
1735	-84656.9	16898.3	101555	-39896.6	61552.4	101449	-77454.4	26841.8	104296	21444.7	151868	130423	103125	0.116476	32.7723	89832.7	0.166151	34.2595	104821	0.121733	34.1431	155174	0.15501	32.6231
1736	-103555	23543.1	127098	-35622.2	70803.4	106426	-80701.8	31387.4	112089	31508.3	167707	136199	150973	0.160723	31.1885	114352	0.133595	30.9586	121060	0.119712	34.5696	161795	0.151733	34.5514
1737	-98042.1	18959.2	117001	-27986.9	100053	128039	-89178.1	36701.8	125880	8885.36	123270	114385	134451	0.173564	28.2023	137854	0.161519	36.2892	139901	0.151516	34.979	123712	0.141844	33.2143
1738	-94854.1	19258	114112	-38795.6	74133.6	112929	-81952.8	30760.6	112713	-9811.17	92657.6	102469	137114	0.144763	28.0905	127243	0.158087	29.1308	121801	0.130969	33.673	97840.8	0.161854	31.5675
1739	-92985.7	18434.1	111420	-30554.7	91543.7	122098	-91510.9	35388.3	126899	-1203.17	105644	106847	119404	0.157487	30.8767	139442	0.147585	32.8249	143291	0.167267	32.9291	111291	0.142736	31.6419
1740	-117715	30589.7	148305	-30080.5	99753.4	129834	-89403.7	37744.5	127148	-8628.89	93485	102114	210564	0.149019	29.055	175070	0.138289	28.4896	140932	0.149541	35.7093	100764	0.1509	30.9255
1741	-97559.2	21461.4	119021	-32096	92424.2	124520	-79213.5	22460.5	101674	-3229.53	99164.3	102394	122200	0.166537	35.125	145193	0.155387	31.828	91771.2	0.174125	32.6326	99364.1	0.13679	33.2663
1742	-99421.5	22146.2	121568	-33386.3	81620.5	115007	-82907.7	26390.5	109298	-6994.92	96684.1	103679	138187	0.155791	32.0526	126231	0.146157	32.3298	115498	0.158998	30.4657	104055	0.15092	30.9721
1743	-96101.7	22173	118275	-38913.7	78745.9	117660	-85796	33426.8	119223	8666.47	124735	116068	134096	0.135587	33.0703	125178	0.180062	31.4537	128945	0.146626	34.5645	128314	0.146071	32.4034
1744	-93164.1	18291.3	111455	-20605.6	107316	127922	-79753.3	24844.2	104598	6195.11	124791	118596	109706	0.174337	33.3461	158330	0.116949	33.8899	104360	0.150679	31.7418	125406	0.169466	33.1699
1745	-94506	20292.2	114798	-34089.2	85952.1	120041	-84865.8	29146.2	114012	8285.89	130589	122304	127517	0.144818	31.8266	127618	0.167048	33.6756	129066	0.150337	30.1099	146345	0.157345	29.7446
1746	-80893.1	12911.1	93804.2	-27801.9	86392.3	114194	-82694.8	26056.9	108752	3605.49	122531	118925	84274	0.145182	30.6407	118131	0.129103	36.5662	114537	0.159444	30.3331	131070	0.170403	31.1617
1747	-87477.9	18643.4	106121	-35433.7	86808.3	122242	-81181.5	29396	110578	24087.3	150673	126586	124216	0.10536	30.0177	135016	0.171024	32.1475	125084	0.125002	31.3347	144474	0.142687	34.7636
1748	-94109.7	19974.3	114084	-28461.2	91593.4	120055	-93974.8	37737.4	131712	14047	138494	124447	115141	0.159703	34.6953	135106	0.13701	33.8968	181022	0.141689	27.7959	135941	0.165773	33.9594
1749	-98985	20949.8	119935	-30890.7	92746	123637	-95593.7	37798	133392	10730.9	129861	119130	126785	0.175795	33.0478	141616	0.151937	32.7457	169599	0.160657	29.7156	139888	0.14366	30.9441
1750	-93325	20640.8	113966	-40668.8	65356	106025	-83307.7	34180.5	117488	34482.6	172051	137569	133671	0.126707	30.8829	103166	0.170597	31.6751	134771	0.11996	33.8158	178099	0.137402	32.2013
1751	-86108.7	16434.4	102543	-43203.8	54730.7	97934.5	-80700.3	30451.8	111152	985.385	107787	106801	104395	0.13341	31.4852	96324	0.153878	28.4097	117427	0.126059	34.5768	104836	0.144278	34.2717
1752	-100059	19825.6	119885	-34672.2	74021.9	108694	-80769.5	29454.7	110224	-1517.88	105268	106786	126840	0.193051	31.2609	114400	0.139303	32.3524	133217	0.114131	29.4804	103512	0.154085	33.8988
1753	-101508	21492.2	123001	-40495.6	52912.3	93407.9	-83133.6	29958.6	113092	-5776.51	97570.7	103347	134774	0.180074	31.8936	90006.4	0.124488	29.3936	119635	0.145446	33.3889	97303.1	0.154945	33.425
1754	-90190	17545.3	107735	-37586.3	69612.7	107199	-86382.8	30590.4	116973	17857.4	144922	127064	101410	0.166628	34.6026	108762	0.153047	32.0023	140492	0.145482	29.0318	152791	0.150598	31.6164
1755	-97056.8	23296.9	120354	-37367.9	81209	118577	-91926.6	36632	128559	3960.36	119836	115876	134340	0.134085	34.6835	137079	0.162136	29.6213	146053	0.164111	33.4417	140450	0.143706	28.4411
1756	-96508.1	19882.8	116391	-34318.8	76733.4	111052	-85996	30712.1	116708	-13451.5	86633.9	100085	120747	0.172909	32.933	114476	0.147965	33.515	124576	0.160638	32.8711	98318.2	0.157248	29.3719
1757	-96778.4	20147.2	116926	-31195.7	76854.2	108050	-84280.8	27077.1	111358	6753.23	114077	107324	123520	0.169075	32.6217	117769	0.117822	32.6292	115754	0.16853	31.1891	118159	0.114686	32.1819
1758	-96071.7	22567.7	118639	-39705.5	91916.4	131622	-87789.8	32126	119916	-265.075	113838	114103	130007	0.136585	34.7177	135955	0.220049	33.8041	136212	0.156625	31.4471	115918	0.176075	32.7352
1759	-93467.7	22069.9	115538	-29463.3	95115.8	124579	-83703.2	31615.5	115319	-3893.21	107117	111010	121027	0.129316	36.471	144695	0.147028	32.8676	143625	0.121272	29.35	118422	0.16515	30.1511
1760	-95400.5	20050.4	115451	-30984.5	92792.9	123777	-98562.5	40169.2	138732	-14887.7	82084.3	96972	122831	0.159593	32.647	142091	0.152254	32.6527	166606	0.176618	32.147	88125.8	0.157316	31.0481
1761	-95608.8	19689.7	115299	-30518	103298	133816	-85173.2	25923.4	111097	26220.1	159487	133267	118718	0.169916	33.1706	166443	0.158732	31.031	112634	0.184537	30.6875	159954	0.152278	33.236
1762	-88578	17418	105996	-33550.2	79567.8	113118	-82965	29340.1	112305	-7019.86	104224	111244	105351	0.146302	33.0667	117967	0.149085	33.7245	119058	0.146466	32.858	118845	0.174644	29.2325
1763	-82406.8	14012.3	96419.2	-34572.9	78594.6	113167	-80084.2	26318.9	106403	6189.55	123950	117760	94542.6	0.133776	29.6424	126141	0.143674	31.1536	101012	0.154083	34.7402	135535	0.152704	30.4842
1764	-104732	25757.2	130489	-33818.3	84968.9	118787	-86806.7	29784	116591	-9006.57	88698.7	97705.2	160845	0.144411	32.0274	139800	0.147037	30.3895	125845	0.167919	31.5564	99937.5	0.123998	29.5847
1765	-97349.6	22707	120057	-41701	51234.8	92935.8	-87331.2	32013.6	119345	-945.277	104304	105249	139636	0.13532	32.5232	84180.8	0.137459	30.4314	126177	0.165744	33.8294	116956	0.125979	29.7274
1766	-91412.7	19992	111405	-28787	95485	124272	-74946.8	20486.6	95433.4	-11190.7	85514.2	96705	115890	0.135246	34.5017	157816	0.131688	30.252	83099.7	0.148869	32.8707	97839.3	0.127282	29.1342
1767	-104697	23082	127779	-37471.5	77256.5	114728	-74527.8	20452.3	94980.1	-2034.37	99214.9	101249	146894	0.176102	31.4267	126445	0.160962	30.5495	86733.2	0.137933	31.4409	98609.9	0.126059	33.5378
1768	-89730.4	16575.3	106306	-32962.9	97416.7	130380	-95217.6	38370.4	133588	6468.74	118490	112022	113573	0.153277	29.1887	150403	0.172366	32.3853	157123	0.169807	32.5609	113788	0.147448	34.7108
1769	-84343.6	15896.9	100240	-33678.2	79358.8	113037	-82110.1	31177.6	113288	-6119.8	104018	110138	101212	0.125476	31.4129	125119	0.140751	31.7133	135289	0.118048	30.7269	110985	0.177664	31.2408
1770	-93445	22572.8	116018	-35891.1	83654.6	119546	-87627.7	35913.3	123541	-277.228	106589	106866	146175	0.103473	30.8845	137820	0.159421	30.3492	144892	0.13741	33.0483	108694	0.143424	32.6877
1771	-91654.3	18238.7	109893	-42411.6	50106.7	92518.3	-88240.7	30070.3	118311	9189.39	131617	122428	99883.3	0.176892	36.5201	91331.2	0.128301	27.4313	131843	0.170432	30.4102	133667	0.170636	32.8222
1772	-84926.5	16757.7	101684	-32874.7	81872.7	114747	-89516.5	30082.5	119599	58768.4	223715	164947	114352	0.108628	29.3089	121528	0.148641	33.6847	127233	0.186602	31.5248	207426	0.166942	35.951
1773	-97298.7	24538.3	121837	-32599	72436.6	105036	-78566.3	26071.7	104638	3512.07	124442	120930	146116	0.116438	33.5873	102683	0.127288	35.2719	114504	0.123391	30.3591	146988	0.161254	28.2205
1774	-101141	22884.2	124025	-22542.9	102351	124894	-89787.4	32611.9	122399	37967.4	186411	148444	143629	0.156722	31.8658	148773	0.120799	34.3985	143167	0.161837	30.3718	182555	0.167401	34.0375
1775	-102840	24046.8	126886	-27610.3	94865.6	122476	-88825.1	32305.4	121131	2618.54	112253	109635	149709	0.153937	32.1247	152474	0.126553	31.1088	137480	0.162275	31.3311	112414	0.146512	33.2857
1776	-98131	24173.8	122305	-30877.2	94394.1	125271	-77802.6	22418.3	100221	-17120.6	80935.2	98055.8	134270	0.135624	36.0076	146830	0.152063	32.1441	90040.4	0.161959	33.1974	93622.2	0.163748	28.8162
1777	-109797	29560.2	139358	-33954.1	75189.2	109143	-84793.2	29789.2	114582	27291.3	165177	137885	191153	0.128118	30.9284	109401	0.144438	34.3639	132727	0.144028	29.9252	161213	0.167973	34.1528
1778	-93323	18103	111426	-39196.2	68544.7	107741	-85419.6	32815.9	118236	18924.7	143828	124904	113066	0.172226	32.0219	110520	0.160347	31.0101	124183	0.150857	35.2339	147303	0.144016	32.5471
1779	-90063.7	17724.4	107788	-34699.1	74267.8	108967	-81479.8	30364	111844	15696.7	136757	121060	110540	0.150101	32.0687	120026	0.134021	30.9382	116947	0.133491	34.6184	140859	0.140052	32.3625
1780	-94216.2	18586.2	112802	-37495.2	69030.6	106526	-82338.7	29305.3	111644	-8514.28	95276.1	103790	119681	0.166133	31.0596	112711	0.144294	30.6229	112284	0.149828	34.7991	106855	0.1524	29.7213
1781	-90811.8	15843.8	106656	-26970.7	83580.6	110551	-95653.8	48330.4	143984	9362.25	130826	121463	100879	0.190535	31.4117	140658	0.0925223	29.7106	191636	0.124177	33.6266	127410	0.173517	34.2269
1782	-98504.9	23097.6	121602	-36639.8	79459.3	116099	-83591.4	28167.2	111759	4790.87	118178	113387	134798	0.145851	34.27	137007	0.150521	28.9983	122877	0.150194	30.5642	122632	0.148797	32.1226
1783	-84258.5	14504.5	98763.1	-37397.6	74892.9	112291	-80786.3	26009.5	106796	2097.45	109559	107462	96771.4	0.144744	29.9769	107543	0.177575	34.8199	115537	0.141681	30.0157	110673	0.137298	32.998
1784	-85480.2	14907.4	100388	-28155.2	83982.4	112138	-87836.5	38151.4	125988	21803.7	143097	121293	99528.1	0.148961	29.9561	121666	0.118352	34.5136	156611	0.123697	32.4808	141549	0.126086	33.6978
1785	-87890.5	17662.6	105553	-34547.5	77457.1	112005	-83189.5	28315.6	111505	16729	126129	109400	106950	0.135398	33.0297	123600	0.141821	31.3337	111181	0.161933	33.9574	135010	0.0859933	31.1406
1786	-105878	24721.1	130599	-37598.4	67457.2	105056	-81579.5	24710.1	106290	20913.2	147889	126976	158206	0.16061	31.2518	103492	0.150544	32.5906	111392	0.157963	29.5773	149777	0.146433	32.9131
1787	-82070.9	13154	95224.9	-38519.9	80096.1	118616	-104528	51025.3	155554	-10887.6	91219.2	102107	88402.7	0.148977	29.7592	131368	0.173718	30.4855	212725	0.149361	31.982	101943	0.156493	29.8268
1788	-111529	28613.2	140142	-35329.7	85742.7	121072	-80369.4	24185.3	104555	30373.7	166437	136064	157123	0.172916	36.4214	141607	0.158566	30.2749	103012	0.160764	31.3043	157201	0.157999	35.2919
1789	-92814.4	16977.9	109792	-32110.8	75136	107247	-94127.4	40318.9	134446	8859.46	134445	125586	111716	0.179827	30.3949	118801	0.11727	31.6226	163311	0.152719	32.9179	147767	0.169346	30.3282
1790	-101800	22407.9	124208	-31999.1	68678.6	100678	-86676.9	29313	115990	-1204.99	115989	117194	136287	0.173492	32.8836	100543	0.105343	34.154	131360	0.161076	29.7533	129548	0.175872	29.8445
1791	-88852.5	16791.2	105644	-28907.7	106078	134985	-79162.6	25268.7	104431	21686.9	148523	126836	109300	0.149261	30.7249	168072	0.155883	31.5572	105030	0.142747	32.078	149290	0.144561	33.1621
1792	-86208	15552.7	101761	-41428.1	55256.2	96684.3	-82164.7	28922.4	111087	22525.6	149206	126680	99070.5	0.150482	31.3972	86110.2	0.15456	32.0846	111349	0.15067	34.6327	139555	0.151895	35.6383
1793	-91739.2	19522	111261	-25713.9	101971	127684	-80716.9	21456.6	102174	-1748.15	101910	103658	114366	0.144014	34.1395	155173	0.135024	32.857	102580	0.173695	27.8893	114023	0.122268	29.7923
1794	-86277.4	17173.1	103450	-34672.3	81552.2	116224	-79527.4	29493.8	109021	-1904.07	111324	113228	98505.4	0.1356	34.8672	124466	0.158288	32.761	115594	0.120673	34.02	121390	0.167834	30.5694
1795	-96712.8	21691.1	118404	-18289.4	121750	140039	-83343.9	30533.2	113877	628.236	116498	115870	126386	0.152507	34.3252	170674	0.137205	35.6674	127269	0.136869	31.9881	124851	0.170526	31.1034
1796	-80044.6	14181.4	94226	-37775.9	70822.9	108599	-80053.3	23338	103391	8452.8	129915	121462	89604.3	0.1129	31.6533	104891	0.166272	33.7604	105690	0.156372	29.4421	133810	0.167479	32.3632
1797	-94921.8	21834.4	116756	-38932	89477.4	128409	-79403.8	22057.1	101461	3765.34	119686	115921	127259	0.136261	34.3149	143369	0.194769	31.2054	90121.1	0.180917	32.6333	119575	0.169589	33.3644
1798	-94904.5	19411.5	114316	-37426.8	71616.4	109043	-77952.8	20966.8	98919.6	20677.2	138821	118144	114655	0.172221	33.8606	108266	0.161527	33.0741	87435	0.174037	31.9731	144205	0.111807	32.0887
1799	-111549	28722.7	140272	-42265.6	51762.9	94028.5	-103477	42752	146229	10318.7	134763	124444	177565	0.152505	32.3517	86333.9	0.143629	29.9783	197505	0.169512	28.8614	144746	0.164262	31.0344
1800	-114133	29322.4	143455	-37884.7	60779.4	98664.2	-83607.6	34071.4	117679	-10690.9	88286.5	98977.4	162734	0.178593	36.0373	96792.2	0.129426	31.3969	130584	0.126382	34.7886	96774.9	0.142615	30.4096
1801	-95072.4	19068.7	114141	-38002	67296.6	105299	-93367.7	41226.6	134594	19310.9	143861	124551	131974	0.15349	28.8976	126214	0.126003	26.6598	145717	0.163869	37.7231	161515	0.129088	29.6899
1802	-89539.5	20499.9	110039	-49197.9	45694	94892	-85275.6	26700.7	111976	28336.5	162425	134089	126049	0.105455	32.5268	89301.8	0.182504	25.584	119043	0.173286	29.906	165531	0.146196	32.7079
1803	-90285.9	18193.7	108480	-39398	74211	113609	-84402.1	27953.7	112356	9870.54	126205	116334	113749	0.143696	31.9892	119307	0.173975	31.1008	124800	0.154945	29.865	128302	0.144338	32.7883
1804	-92840.1	17739.3	110579	-31260.5	83019.8	114280	-89638.7	36041.9	125681	-1393.31	111952	113345	125167	0.154624	28.3449	124667	0.136551	33.2967	154428	0.141669	31.1185	115992	0.174849	32.1724
1805	-93795.3	19175.4	112971	-31126.2	88668.2	119794	-82539.3	27582.4	110122	12767.2	129748	116981	122411	0.154175	31.3295	139521	0.141292	31.7759	120177	0.146435	30.6019	126177	0.142534	34.2767
1806	-102576	24987.9	127564	-33304.7	82633.5	115938	-75290.3	25220.5	100511	-14772.4	85597.9	100370	153119	0.142643	32.6386	128802	0.146538	32.0776	100252	0.111084	33.5426	89925.7	0.178933	31.7291
1807	-96246.9	20011.5	116258	-39331.9	63097	102429	-84251.1	29793.1	114044	2218.46	116968	114749	117695	0.17408	34.0057	107237	0.141121	29.4194	126013	0.14739	31.5238	126643	0.158027	30.7868
1808	-93092.2	19789.1	112881	-39936.7	69309.6	109246	-81019.6	21328.9	102348	-5772.39	95998.5	101771	126016	0.139316	31.4073	125872	0.149711	27.5317	101182	0.179507	28.1062	100688	0.139285	31.7808
1809	-87372.9	15974.8	103348	-36509.1	66780.1	103289	-85208	31644.7	116853	2622.49	109620	106998	110150	0.142088	29.0055	106861	0.132435	31.2464	126733	0.149232	33.2926	113967	0.129078	32.062
1810	-88633.2	17137.1	105770	-39816.9	57834.3	97651.2	-80247.3	22063.4	102311	25525.7	162924	137398	100346	0.156947	34.156	92190.4	0.140872	31.3668	110896	0.154611	26.5274	164666	0.166054	32.9808
1811	-89488.8	17726.6	107215	-34871.5	74963.1	109835	-83369.2	26531.1	109900	7157.45	121041	113883	113525	0.141072	31.2295	108549	0.152982	34.5295	119838	0.156699	29.5188	131093	0.135701	30.7773
1812	-117193	31438.7	148632	-36997.7	88438	125436	-95887	40683.6	136571	7428.93	111001	103572	186814	0.160627	33.6578	150319	0.169437	29.4167	154596	0.171924	35.088	107270	0.100908	34.4925
1813	-101211	25516.9	126728	-38241.4	74658.4	112900	-80834	25871.1	106705	-4462.65	96352.5	100815	176456	0.113041	28.9216	126680	0.156487	29.4674	103787	0.158626	33.2362	98366.4	0.131657	32.6509
1814	-97332.3	19524.3	116857	-33380.8	95522.8	128904	-81800.8	28310.1	110111	2303.69	110511	108207	124562	0.177109	31.3488	151271	0.167879	31.5733	109822	0.151309	34.3709	105222	0.148479	35.0087
1815	-92786.2	18931.6	111718	-27229.4	107303	134533	-95295	37287	132582	-6404.14	106612	113016	119672	0.151311	31.6393	167051	0.150458	32.117	156481	0.173306	31.7714	127770	0.170085	27.8135
1816	-86411.1	15850.1	102261	-39250	73863.4	113113	-85923.6	35519.6	121443	-10986.3	86737.8	97724.1	107279	0.138088	29.5492	120072	0.170187	30.7579	150792	0.121603	31.4071	92765.1	0.140835	31.1675
1817	-103643	23563.5	127206	-34600.3	73894.1	108494	-81837	26322.1	108159	54356.7	224054	169697	140182	0.173578	33.6184	117291	0.134712	31.5004	111684	0.155045	31.4246	244062	0.160884	30.6007
1818	-89835.4	18311.4	108147	-29539.2	85094.2	114633	-93058	39045.2	132103	939.436	116186	115247	110166	0.143211	33.2432	123612	0.132182	34.4199	156917	0.154833	33.1769	127576	0.162812	30.3573
1819	-102858	19610.1	122468	-30019	86250.6	116270	-86496	37055.7	123552	2055.2	114582	112526	133993	0.205241	29.2704	130501	0.133311	33.0459	141504	0.130011	34.916	110689	0.167907	34.5055
1820	-100326	24486.3	124812	-39071.3	70934.3	110006	-87250.3	32161.6	119412	-4946.6	98424.5	103371	142180	0.14132	34.4442	108873	0.1726	32.5766	136948	0.151756	31.3127	95956	0.154403	34.1908
1821	-102236	24432.9	126669	-40919.6	59588.3	100508	-78258.2	25077.4	103336	4442.13	111132	106690	131308	0.167976	37.2148	102658	0.145792	29.0227	102289	0.138354	32.6882	121489	0.114406	30.4917
1822	-88207.5	15621	103829	-36111	74292	110403	-88913.4	36749.5	125663	33244.3	171062	137817	103960	0.161979	30.052	119736	0.146239	31.0233	158721	0.131781	30.8713	159576	0.156978	35.7325
1823	-94479.8	18998.7	113479	-42254.9	61951.1	104206	-90894.3	36446.2	127340	11682.3	124166	112484	127983	0.154193	29.6894	96750.9	0.180706	32.0157	144554	0.159101	33.6172	124165	0.123611	33.3336
1824	-86628.4	14879	101507	-26377.1	111998	138375	-85891.4	27703	113594	-3744.31	107724	111468	88791.5	0.180224	33.5146	162946	0.163423	34.3666	118793	0.176021	31.0938	120835	0.16397	29.7166
1825	-105484	25931.4	131416	-24794.4	95416.1	120210	-91181.3	34774.1	125955	8134.62	125882	117747	156321	0.152288	33.1771	149073	0.112397	32.0032	147088	0.162099	31.5222	135418	0.147983	30.9861
1826	-98512.8	22546	121059	-33809.8	80439.1	114249	-81239	27257.8	108497	7022.38	127965	120942	137116	0.147466	32.8861	125207	0.146017	32.1223	110048	0.14908	33.0252	136230	0.165459	31.311
1827	-98513.3	19379.1	117892	-39125.1	67845.6	106971	-87562	28286.3	115848	-20902.5	74086.3	94988.8	120481	0.194116	32.1696	108060	0.160104	31.3925	110820	0.202005	34.0325	83868.1	0.173443	29.4456
1828	-84441.1	14595.6	99036.7	-32612.2	84638.8	117251	-88319.7	38197.3	126517	-14331.8	85549.2	99881	92610.8	0.152234	31.5203	122081	0.157147	34.6651	143254	0.138496	35.5519	100665	0.155144	28.328
1829	-107890	24774.9	132665	-38335.6	63756.9	102092	-80171.3	26807.1	106978	12054.1	134699	122645	158935	0.172199	31.176	104902	0.13791	30.3888	103580	0.149533	34.5076	144158	0.152599	31.1462
1830	-96748.5	19184.7	115933	-35821.3	73710	109531	-93110.4	33072.5	126183	5273.56	121480	116206	125900	0.173286	30.476	107652	0.15726	34.2353	145469	0.181065	30.3135	120599	0.165558	33.5768
1831	-94344.1	22385.7	116730	-38838.2	75445.5	114284	-84157.9	29049.9	113208	-7191.44	103430	110621	133196	0.121711	33.6131	119464	0.174227	31.5765	114951	0.162919	33.6954	112571	0.181199	30.6265
1832	-91282	19446.3	110728	-31307.4	80545.8	111853	-77946	21478	99424	1020.92	113031	112010	136938	0.117489	28.4016	123629	0.128071	32.5756	91036.1	0.165206	31.4571	113574	0.163646	33.1738
1833	-91698	18190.1	109888	-31441.4	90536.5	121978	-80491.7	23853.8	104345	8550.01	131497	122947	115133	0.154264	31.5986	152010	0.137903	29.7797	100111	0.167749	31.7698	152133	0.1536	28.8118
1834	-102083	24321.3	126405	-40244.5	49801.5	90046	-78987.2	21609.8	100597	609.747	112596	111986	147297	0.149461	33.0236	86627.8	0.10849	28.7445	106742	0.15024	26.9931	113014	0.16553	33.21
1835	-97755.1	21310.2	119065	-38876	76662.9	115539	-91668.8	40311.9	131981	9380.16	129519	120139	142082	0.145676	29.9969	125624	0.170831	30.5129	150699	0.149201	35.6665	128765	0.164788	33.5286
1836	-102190	23263.3	125454	-33880.6	74771.4	108652	-81305.1	32357	113662	-4860.49	98636.4	103497	140118	0.165431	33.2054	112095	0.138448	33.3519	132849	0.111198	32.475	107245	0.138665	30.6577
1837	-88358.5	18397.1	106756	-32068	85967.7	118036	-86972.1	33557.3	120529	23939.5	150924	126984	103285	0.137623	35.624	123620	0.156163	34.771	128413	0.156053	34.843	144107	0.145235	34.9102
1838	-85287.5	17508.9	102796	-29548.9	100225	129774	-78402.5	29953.2	108356	-10934.8	89830.8	100766	109337	0.110042	32.0274	149426	0.160044	33.5369	126970	0.099796	31.4543	100803	0.14955	29.7052
1839	-93108.1	18915.7	112024	-33565	81009.9	114575	-81484.5	29042.5	110527	3132.81	118237	115104	114392	0.161247	33.0717	133649	0.137098	30.3071	123895	0.129598	31.2549	123280	0.161783	31.9696
1840	-100278	23396.5	123675	-36097.8	70162	106260	-79734.2	24373.4	104108	7032.52	123546	116514	140281	0.150662	33.3566	116961	0.13194	29.9937	99413.5	0.159563	32.6895	118468	0.165317	34.7621
1841	-114653	29259.6	143913	-32003.3	91058	123061	-82900.5	30000.9	112901	2760.4	116647	113887	173923	0.170459	33.6466	144573	0.150687	31.4921	117303	0.14623	34.1008	114702	0.167891	33.8987
1842	-102712	25988.1	128700	-39759.3	67191.1	106950	-80234.8	26725.5	106960	-2849.87	102355	105205	142873	0.14682	36.3793	103150	0.170702	32.5697	121938	0.127764	29.223	116152	0.132065	29.374
1843	-106160	25437.3	131597	-26737	87085.6	113823	-86458.8	33047.1	119506	-2483.81	99916.2	102400	163335	0.15291	31.1474	119365	0.121751	36.4788	133731	0.147281	32.9487	106138	0.125757	31.3794
1844	-83801.5	17812.3	101614	-22091.1	117816	139907	-81012.4	26507.6	107520	26907	156211	129304	102041	0.100375	34.912	171053	0.147626	34.4382	107744	0.152487	32.8032	168679	0.127383	30.8695
1845	-89668.2	16808.3	106476	-33478.7	100166	133644	-78367.4	28713.3	107081	-7864.81	95901.8	103767	109789	0.155871	30.6191	159329	0.174573	31.4335	116714	0.111806	32.8019	93982.4	0.170801	34.0141
1846	-89847.5	18508.7	108356	-35018.9	79777.6	114797	-92098.1	32742.9	124841	3674.28	117325	113651	103529	0.150603	35.7554	119654	0.160135	33.3369	149258	0.170421	29.2494	119642	0.157099	32.6879
1847	-86078.1	12751.8	98829.9	-39059.7	62492.9	101553	-79450.9	28625.9	108077	-7385.75	91436	98821.7	96521.8	0.182128	26.4225	105711	0.137725	29.5583	118220	0.119793	32.2855	83415.4	0.151004	36.5384
1848	-89557.4	17073	106630	-39973.1	70438.6	110412	-93428.1	37672.3	131100	-2856.36	99862.6	102719	108460	0.154318	31.4826	113973	0.170615	30.9015	155795	0.161262	32.241	110411	0.123941	30.1487
1849	-114564	27555.9	142120	-38693.6	73086.6	111780	-87362.4	32231.1	119594	-5264.08	99690.4	104954	182335	0.171451	30.2256	126901	0.153583	28.7966	130545	0.159881	32.9195	102056	0.156555	32.5607
1850	-93159.3	18184.6	111344	-38250.6	69163.6	107414	-81718	24315.1	106033	11528	131226	119698	129461	0.14852	28.0928	100805	0.16949	34.3057	111237	0.160612	29.1451	139061	0.145323	31.4551
1851	-92594.2	17289.9	109884	-36873.2	67155.4	104029	-80504.8	30137.2	110642	8660.84	128243	119582	122144	0.160116	28.3107	124306	0.118288	27.0121	113632	0.129471	35.3622	135555	0.155562	31.5351
1852	-83457.1	15171	98628.1	-30786.4	82294.3	113081	-84873.8	28402.2	113276	-2665.71	103872	106538	94999.2	0.131992	31.9391	128688	0.125782	31.9744	111807	0.175833	33.8704	107729	0.150068	32.1398
1853	-99018.4	20050	119068	-42624.1	60257.1	102881	-79661.5	25176.7	104838	12891.8	130910	118018	129104	0.179866	31.0603	97632.1	0.174181	30.8593	103875	0.149431	32.3166	127240	0.146453	34.2949
1854	-105277	23828.3	129105	-33382.2	91541.5	124924	-87375.6	29898.9	117275	7652.96	121947	114294	146598	0.17532	32.5084	145271	0.161119	31.5071	116329	0.186216	34.2693	129291	0.138435	31.4401
1855	-85661	13461.8	99122.7	-30390.2	88250.3	118640	-79056.8	24556.1	103613	-7033.65	94365.9	101400	96831.1	0.169906	27.8046	137872	0.136129	32.0045	103624	0.145954	31.5963	105154	0.135014	29.9135
1856	-93777	17180.9	110958	-25640.2	102810	128450	-89903.3	33018.2	122921	209.484	112084	111875	115426	0.180627	29.7695	161842	0.131599	31.7625	132331	0.174941	33.2682	130235	0.144095	28.6876
1857	-82897.7	13720.5	96618.2	-27842	105915	133757	-89473.7	31159.2	120633	-10703.6	97043.1	107747	95089.3	0.141237	28.8582	159828	0.156747	33.1341	121933	0.191419	34.0724	105853	0.185655	30.5592
1858	-85019.7	15906.7	100926	-30430.4	101857	132288	-85611.2	27817.8	113429	9820.15	120817	110997	91961.9	0.145343	34.594	167560	0.152853	30.3943	130816	0.157409	28.3531	128147	0.116877	31.4267
1859	-100753	23447.9	124201	-40599.1	61846.9	102446	-86423.9	35590.7	122015	24467.8	159132	134664	136833	0.157549	34.2725	96380.2	0.16368	32.0848	141270	0.133173	33.5911	161098	0.160603	32.9265
1860	-103847	24437.6	128284	-34131.3	77361.8	111493	-85033.1	31429.3	116462	5348.92	117593	112244	143164	0.165281	34.1393	132296	0.128992	29.2381	125200	0.150236	33.4709	118791	0.145631	32.9972
1861	-92478	20729.3	113207	-27123.9	99046	126170	-86563	35194.7	121758	2683.45	109920	107237	122370	0.130765	33.8799	141723	0.14747	34.9435	144263	0.132289	32.5282	110338	0.134584	33.2072
1862	-100081	21468.1	121549	-46337	59153.5	105490	-87949.3	34295.7	122245	3030.06	123392	120362	128494	0.177956	33.415	114310	0.176422	25.8742	137357	0.151215	33.2911	130677	0.179714	31.4752
1863	-85870.3	13865.2	99735.5	-34374.8	82576	116951	-89836	36281.5	126118	-14024	86175.3	100199	106543	0.152596	26.0274	133622	0.149047	30.8992	152573	0.144162	31.7063	97227.3	0.161757	29.5443
1864	-112032	30684.1	142716	-41322.8	61136.6	102459	-72135.4	18252.8	90388.2	17381.5	156662	139281	187337	0.136656	32.7583	109750	0.147099	27.8527	89451	0.115193	27.2071	167073	0.187422	31.2563
1865	-90071.9	18555.8	108628	-34453.1	70999.5	105453	-80897.7	24244.8	105142	-5562.13	103103	108665	112784	0.139817	32.9051	103682	0.137014	34.2391	118981	0.14346	27.1693	118809	0.156137	28.9268
1866	-89294.8	18391.5	107686	-38650.1	59854.2	98504.3	-80491.9	33516.4	114008	-2666.27	99340.9	102007	121321	0.124927	30.3187	95901.5	0.133785	31.2061	135291	0.100323	33.0315	111202	0.118223	29.778
1867	-82920.4	13600.7	96521	-27212.6	122728	149941	-84631.7	32219.4	116851	-9109.87	95882	104992	91337.2	0.1486	29.7812	198350	0.165514	30.9373	129095	0.140554	33.2771	109036	0.158518	29.3119
1868	-90320.7	19391.3	109712	-42884.4	54468.5	97352.9	-81602.4	29399.2	111002	8325.42	124608	116283	106775	0.142191	36.3218	91844.4	0.156478	29.6526	131827	0.121793	29.735	131142	0.14488	31.6726
1869	-100835	25512.3	126347	-26571.7	108186	134758	-80962.2	26210.8	107173	-7436.25	97428.5	104865	148027	0.132244	34.4698	168673	0.147728	32.0698	102256	0.161147	34.1766	96793.7	0.171929	33.552
1870	-106370	25468.3	131838	-36819	69997.8	106817	-84291.1	26662.8	110954	-9477.28	91221.6	100699	154935	0.162357	32.8761	109906	0.146225	31.8445	121082	0.16234	29.3606	91788.4	0.158459	33.1275
1871	-99008.3	24789.9	123798	-39256.9	75869.2	115126	-74346.4	20851	95197.4	6743.65	114390	107647	151488	0.121933	32.7286	130908	0.163814	28.9781	93681.3	0.124347	29.6765	109275	0.126009	34.8938
1872	-92440.8	18493	110934	-39772.6	64289.6	104062	-74082.4	20669.5	94751.9	30358	164474	134117	119036	0.152902	31.0713	101414	0.159449	31.6966	93045.9	0.12301	29.6191	178988	0.131543	30.6304
1873	-105181	25101.1	130282	-39011.1	75644.7	114656	-84421.3	33570.7	117992	14522.1	138952	124430	155320	0.15666	32.3217	120442	0.175076	31.403	145559	0.120117	30.751	156193	0.143192	29.654
1874	-88900.8	16762.9	105664	-13790.2	126223	140013	-77020.4	24917	101937	13197.5	136894	123697	96255.2	0.170286	34.8301	186139	0.113649	33.9054	111031	0.116794	29.9221	140109	0.159294	32.5686
1875	-105532	23817.6	129349	-41323.5	66346	107670	-80172.4	28605	108777	-3696.06	107212	110908	162830	0.159475	29.2546	110057	0.170362	30.1417	109930	0.135453	34.6948	119856	0.162061	29.817
1876	-92467.1	19142.4	111609	-35374.9	76422.9	111798	-78818.3	21637.2	100456	-7801.1	106865	114666	120586	0.145769	31.749	118542	0.15049	32.2346	91297.8	0.173705	31.5995	136167	0.171094	26.1603
1877	-100637	18274.6	118911	-33333.6	71460.6	104794	-80549.1	26472.5	107022	-1674.35	100754	102428	133310	0.199649	27.4168	114055	0.116759	31.3273	108963	0.146636	32.3932	102971	0.127189	32.6157
1878	-89151.4	16926.5	106078	-36175.4	73371.8	109547	-95671.6	44591.4	140263	-3944.12	102330	106274	101687	0.162045	33.2916	106712	0.160379	34.3784	186432	0.134423	31.891	120067	0.136733	28.4092
1879	-92964	20624.5	113589	-39295.5	78397.7	117693	-80127.9	27504	107632	-5365.03	96391.9	101757	128068	0.12956	32.2086	121873	0.186648	32.1637	109275	0.139217	33.5594	103607	0.133961	31.0121
1880	-114393	32050.7	146443	-30210.9	112335	142546	-78406.3	22550.3	100957	10358	128428	118070	182567	0.145672	35.1111	179954	0.170218	31.2122	93605.5	0.161769	32.121	121528	0.160567	35.2257
1881	-97660	20622.9	118283	-36598.9	72347.5	108946	-82359.5	32128.5	114488	10182.2	130030	119848	124399	0.171143	33.156	111920	0.152122	32.3209	129951	0.122377	32.9648	134690	0.154114	32.1801
1882	-90910.5	18538.8	109449	-33132	75751.9	108884	-85813.4	28942.2	114756	2017.34	116311	114294	133795	0.124255	27.7122	114452	0.133338	33.0931	125144	0.163164	30.8362	126282	0.156605	30.7015
1883	-101931	23357.9	125289	-32882.2	79995	112877	-85948.8	31488.3	117437	17193	133637	116444	142959	0.159672	32.6778	125035	0.137023	31.9892	125280	0.157293	33.5125	124170	0.130075	35.8747
1884	-105070	24478.3	129548	-32523.3	88289.5	120813	-85095.8	36207	121303	-7067.6	94682.1	101750	157423	0.157821	31.0988	123325	0.169642	35.7956	147811	0.116905	32.6605	104412	0.138317	30.227
1885	-86574.8	17315.1	103890	-34612.4	80735.9	115348	-81993.5	28368.7	110362	10317.5	121317	110999	112504	0.120108	30.7813	123697	0.155487	32.6345	120811	0.138979	31.3091	111407	0.132965	36.2983
1886	-95415.2	18910.9	114326	-31361.2	78589.2	109950	-82901.1	32288.5	115190	-1223.78	105635	106858	111749	0.185749	33.8455	116497	0.127976	33.7302	137302	0.119381	31.3551	101787	0.156207	34.5934
1887	-90668.7	17196.2	107865	-41225	71409.5	112634	-103041	44687.7	147729	-5600.69	103168	108769	108479	0.163399	31.7041	114184	0.185514	31.2694	184129	0.175953	32.3598	116441	0.160016	29.5338
1888	-90994.1	18303.7	109298	-34787.8	77703	112491	-90137.4	42987.2	133125	4318.38	115343	111024	112986	0.14996	32.3999	129309	0.138369	30.0455	164568	0.121903	34.8284	115350	0.1459	33.3311
1889	-107681	27323.7	135005	-42816.2	63326.4	106143	-85225	27716.1	112941	9124.81	121528	112403	175744	0.140037	31.0949	102047	0.183567	31.0281	120343	0.168181	30.708	120322	0.134197	33.6675
1890	-87905.4	14440.7	102346	-32659.8	79488.9	112149	-93931.6	46870.5	140802	-17218.7	80956.3	98175	90853.8	0.195014	31.7888	121905	0.136642	32.6029	201312	0.11207	31.0434	95007	0.162541	28.4036
1891	-96882.7	22717	119600	-26916.4	116538	143454	-95396.8	37214.5	132611	-1348.12	106025	107373	143848	0.128043	31.5847	177502	0.165848	32.8272	177886	0.15316	27.8939	112079	0.145293	31.5328
1892	-108363	28865.2	137228	-34192.9	75661.6	109855	-98534.4	43096.3	141631	-2838.02	106074	108912	178155	0.133313	32.4045	118950	0.136836	31.8038	176317	0.161198	32.5901	117974	0.15094	29.9711
1893	-82995.9	14562.1	97558	-31447.7	90200.6	121648	-76712.5	26839	103552	12023.9	122432	110408	93220.2	0.136095	31.2424	138060	0.150667	32.6673	109175	0.110091	32.778	110211	0.125672	37.0297
1894	-98543.3	22991.9	121535	-26303.3	98181.6	124485	-85967.5	35499	121467	28091.5	171662	143570	157753	0.12554	29.1492	143613	0.136806	34.1826	150069	0.122527	31.5402	178826	0.17113	31.9979
1895	-82652.4	14580.4	97232.8	-35866.4	80536	116402	-84895.7	36880	121776	4694.78	117623	112928	88994.5	0.138492	32.7669	121737	0.167471	33.0779	139649	0.120698	35.2122	111468	0.161243	35.1738
1896	-85563.7	16422.6	101986	-37334.3	82205.8	119540	-78720.6	23558.4	102279	8788.61	127453	118664	102972	0.130075	31.8972	124892	0.181679	32.9109	104876	0.144177	29.9508	140611	0.145314	30.2139
1897	-90135.8	19441.1	109577	-37353.4	80852	118205	-90343	34578.3	124921	1679.86	114443	112763	116105	0.128744	33.4888	142328	0.1548	28.4034	144265	0.159913	31.9581	103599	0.18213	36.8225
1898	-90875.7	18037.2	108913	-25276.4	102765	128042	-82724	33264.5	115988	16570.5	128095	111525	106709	0.160169	33.8065	155657	0.134347	33.0102	126284	0.125818	35.1213	131638	0.0993573	32.4361
1899	-94528.5	19395.3	113924	-33214.6	88192	121407	-77305.4	26550.3	103856	15396.6	137027	121631	117966	0.164337	32.8829	148673	0.145041	29.6598	109424	0.116138	32.3516	130895	0.154384	34.895
1900	-96528	20961.3	117489	-37583.3	80164.7	117748	-83850.6	28694.2	112545	4587.5	117400	112813	135406	0.146373	30.9607	133404	0.164302	30.0458	118140	0.156923	32.3843	113719	0.157691	34.4125
1901	-94041.6	20054.7	114096	-40842.7	59470.4	100313	-87646.7	35554.7	123201	29957.5	172027	142070	126696	0.143966	31.658	86958.7	0.170551	34.1946	136535	0.146835	34.721	199225	0.145466	28.7828
1902	-100186	21510.4	121696	-42966.7	47801.7	90768.4	-85638.1	34169.1	119807	-15660.4	82417.7	98078.1	126780	0.180853	33.9333	79935	0.13912	29.9003	137315	0.134737	33.1784	81033	0.183364	33.9029
1903	-90843	17478	108321	-40284.2	73986.8	114271	-80583.8	27575.1	108159	-1942.2	107324	109266	109981	0.160191	31.7836	130155	0.165423	28.4227	123454	0.126729	29.7819	119196	0.148866	30.0132
1904	-106199	25199.5	131398	-35918.9	81793.5	117712	-80323.7	28615.7	108939	3201.11	109471	106270	163023	0.154902	30.9153	127329	0.165467	32.119	121796	0.123469	31.3263	115632	0.121353	31.5572
1905	-102775	24512.8	127288	-29790.4	83124.1	112915	-88691.1	31997.4	120688	3434.19	115297	111863	156683	0.143697	31.2897	130276	0.119788	31.9031	118095	0.188647	36.1261	122826	0.143973	31.29
1906	-124592	35781.1	160373	-38951.8	55002.2	93954	-96624.9	41873.3	138498	12755.2	129516	116760	230702	0.143317	31.0194	89922.2	0.119058	30.5832	172488	0.156069	32.3681	124839	0.142916	34.5819
1907	-103310	23541	126851	-46804.7	59092.5	105897	-85355.2	34687.8	120043	-17854.4	74253.3	92107.7	137319	0.174937	34.2865	98022.4	0.210197	30.1424	143692	0.125585	32.1872	77987.1	0.148866	31.7374
1908	-95298.5	22912.2	118211	-30870.2	87251.7	118122	-86234	30192.8	116427	-8582.61	97927.9	106511	131168	0.126855	34.9356	129573	0.144699	33.669	123962	0.164751	32.4755	105301	0.172086	30.9993
1909	-87554	16127.1	103681	-30975	80954.6	111930	-90707.2	30144	120851	26248.1	157276	131027	105421	0.148736	30.5955	116818	0.134442	34.6499	140218	0.177668	28.664	145700	0.156865	35.9816
1910	-92401.4	19455.9	111857	-32408.3	87823.7	120232	-91016.3	37841.6	128858	-7899.22	92779.9	100679	121969	0.141006	31.9031	125042	0.16453	35.1177	141167	0.160487	35.7418	94628.1	0.148006	32.6823
1911	-88510.7	17346.8	105857	-42299.7	65678.1	107978	-95934.1	45357.9	141292	-6895.34	96621.1	103516	107312	0.143664	32.3296	101253	0.191517	32.4326	166514	0.150545	36.3195	111081	0.1401	28.9943
1912	-87691.2	17822.6	105514	-27868.2	93987.8	121856	-79140.4	24604.3	103745	13941.5	131319	117377	109146	0.129383	32.6582	140596	0.135958	33.4248	101846	0.149165	32.211	138568	0.128872	31.5896
1913	-84407.8	15505.8	99913.6	-36921.8	68909.4	105831	-89893.4	33360.4	123254	-532.672	112307	112839	102121	0.128817	30.3674	103135	0.151544	33.4073	130052	0.177055	34.2021	135229	0.145359	27.6831
1914	-89853.4	17026.4	106880	-35010.9	64532.2	99543.1	-82099.8	26255.7	108356	2965.29	109271	106306	105830	0.161391	32.1771	102690	0.11228	31.421	104934	0.167733	33.3614	108336	0.130476	33.6212
1915	-93785.3	18112.6	111898	-31583.4	75599.6	107183	-90038.9	39085.2	129124	15371.5	131960	116588	112103	0.177746	32.3142	118815	0.114769	31.8141	151302	0.140537	34.4433	132849	0.126871	33.1103
1916	-94256.6	19013.1	113270	-31981.6	104473	136455	-74094.6	20932.5	95027.1	18769.2	137057	118287	112986	0.172558	33.6558	162438	0.175275	32.1579	85999.8	0.132211	32.4535	140377	0.120069	32.5449
1917	-87002.3	18781.7	105784	-31454.4	84485.1	115940	-79598.2	22153.7	101752	-12960.7	88779.9	101741	111396	0.111976	33.7205	127631	0.140639	33.0973	108212	0.15217	27.2967	96234	0.170421	30.7514
1918	-97346.8	22917.6	120264	-33056.3	87708.5	120765	-103851	46407.5	150259	-436.597	109894	110331	148350	0.125934	30.8967	151911	0.139316	28.8684	184021	0.177345	33.6248	124677	0.143993	29.3811
1919	-85066	15140.8	100207	-35834.1	65744.2	101578	-83097.8	29340.2	112438	2274.09	107173	104898	88520.8	0.160168	34.2085	109503	0.118345	30.0193	119621	0.146887	32.7036	109467	0.122661	32.6347
1920	-103165	23100.5	126265	-39981.2	75501.8	115483	-77295.6	22004	99299.5	2955.62	117003	114048	163731	0.148519	28.2177	124228	0.176975	30.3885	97949.1	0.145115	29.9529	117193	0.164682	33.2793
1921	-98660.7	22679.6	121340	-24841.2	103439	128280	-78207.8	24214.2	102422	23594.6	165663	142068	139688	0.144852	32.4719	157471	0.132175	32.8439	92889.6	0.154909	34.757	180835	0.171981	30.5366
1922	-117090	31712.4	148803	-33714.1	90623	124337	-86642.9	31498.1	118141	16460.5	143762	127302	191765	0.154516	33.0742	137401	0.169421	32.9775	122163	0.166963	34.3783	158785	0.148842	30.1796
1923	-97007.9	21585	118593	-36360.7	71879.1	108240	-87378.3	37527.9	124906	31718.7	168008	136290	138863	0.141693	31.0882	111142	0.148938	32.3367	159639	0.119783	31.344	148499	0.165253	37.7126
1924	-90452.8	18550.5	109003	-37709.7	79118.3	116828	-78328.7	20240.8	98569.4	18951.8	143426	124474	108527	0.148859	34.186	120343	0.178837	32.8719	98258.2	0.161154	27.4661	145310	0.143959	32.9012
1925	-93608.1	19538.9	113147	-30154.2	90748.1	120902	-77552.7	22457.4	100010	929.778	113555	112625	125062	0.146505	31.2468	139633	0.141666	32.4953	93208.4	0.153633	32.1249	120094	0.158428	31.5183
1926	-89918.1	19141.8	109060	-44140	59497.4	103637	-83305.5	26645.5	109951	8005.38	129911	121905	114535	0.13122	33.4251	100135	0.181173	29.7086	105071	0.177754	33.8128	128450	0.177928	33.7125
1927	-90135.5	17487.6	107623	-37260.8	64479.3	101740	-93381.4	35025.9	128407	-5425.32	99255.1	104680	112442	0.150308	31.105	94335.1	0.145793	34.1756	155443	0.167	30.0439	113542	0.139582	29.1391
1928	-92380	19323.2	111703	-42620.3	61756.5	104377	-77154	23307.4	100461	-3964.67	105745	109710	131412	0.131722	29.4086	98137	0.180885	31.4644	91663.3	0.148782	33.9029	114881	0.162902	30.6825
1929	-98401.8	20785.6	119187	-32694	82451.2	115145	-86811	31980.5	118792	14531.7	129900	115369	135500	0.161396	30.6798	123538	0.147101	33.3708	132232	0.154304	32.247	130810	0.124774	33.1017
1930	-106366	27218.9	133585	-33370.8	73597.1	106968	-79246.3	25319.9	104566	-6220.88	100856	107077	169410	0.138127	32.1337	112805	0.127851	32.6213	107394	0.140225	31.4356	111196	0.15928	30.2337
1931	-95368.4	20524.2	115893	-37208.4	88212.5	125421	-81207.8	32231.2	113439	23728.4	144471	120742	124240	0.153713	33.0397	139369	0.183452	31.647	128271	0.114734	33.5032	145112	0.116037	33.186
1932	-92916.7	18526.8	111444	-33610.9	74900.9	108512	-82721	27758.8	110480	39965.4	187299	147333	134096	0.139027	27.6322	116875	0.131032	32.0432	117713	0.150545	31.4423	190866	0.152743	32.7103
1933	-90997.3	17940.3	108938	-37881.1	63213.6	101095	-86697.3	32864.8	119562	11163.2	133246	122083	125318	0.138128	28.6318	101650	0.135178	31.0937	142663	0.140158	30.7155	133665	0.163998	33.2289
1934	-94603.4	19388.8	113992	-38372.7	86293.3	124666	-86438.3	30002.1	116440	-2383.36	104125	106508	121001	0.160888	32.0474	141758	0.181806	30.4369	136115	0.152008	29.389	115905	0.1385	29.9454
1935	-95430.7	19649.4	115080	-38453.4	62461.4	100915	-79651.7	23269.7	102921	-8618.42	94844	103462	129741	0.154418	30.2903	92813.1	0.150163	33.649	101728	0.158739	30.4993	101455	0.158699	31.1613
1936	-89342	18175.5	107518	-35791.5	81678.7	117470	-83973.1	31164.4	115138	-8748.09	93164.5	101913	111665	0.138086	32.5537	126486	0.165108	32.2877	124570	0.143196	33.3568	104183	0.14504	29.8079
1937	-109737	26219.8	135957	-29446.4	78084.8	107531	-88842.4	36298.8	125141	22681.6	144361	121679	169050	0.164271	31.0202	123685	0.103018	31.566	145915	0.14389	33.1688	137627	0.12942	34.9641
1938	-97990.5	21007.4	118998	-30645.8	125389	156035	-76835.7	26043.8	102880	18823.4	160613	141790	125153	0.169681	33.5708	197702	0.190152	31.7117	108676	0.114169	31.9529	184665	0.176021	28.9918
1939	-99076.7	21640.7	120717	-27682.7	97594.7	125277	-98576.3	48322.6	146899	3413.11	116041	112628	149152	0.145416	29.0185	168144	0.123305	29.0211	206823	0.129201	31.1522	121168	0.150209	31.9228
1940	-88002.1	17647.3	105649	-37537.9	69829	107367	-87152.4	31954.3	119107	-6000.35	108645	114645	109933	0.132879	32.1055	119923	0.139301	29.114	141336	0.146841	30.145	121904	0.186073	29.7077
1941	-115865	28325.7	144191	-31345.5	87433.3	118779	-92824.6	41147.9	133973	-5361.2	107635	112996	184805	0.172033	30.6547	143006	0.135065	30.5697	177939	0.131291	30.8331	119950	0.178164	29.911
1942	-99543.9	26058.6	125602	-32199.5	82316.9	114516	-85661.8	32401.1	118063	23027.5	141663	118636	154714	0.114652	33.6861	129597	0.13589	31.7588	133020	0.143696	32.4774	142476	0.109967	33.1431
1943	-103703	22984.9	126688	-24820.4	103912	128733	-87783.8	38199.8	125984	-8558.66	95378.1	103937	161745	0.154385	28.4213	165994	0.126689	31.3	154136	0.125237	33.0442	110211	0.148778	28.8471
1944	-96717.8	20890.4	117608	-27616.2	106940	134557	-75106.9	19876.2	94983.1	12382.7	129065	116682	122977	0.163286	33.9746	155005	0.163474	34.4958	81128.6	0.156967	32.6662	132792	0.1349	32.3979
1945	-110518	28679.4	139197	-28809.5	83448.1	112258	-86863.1	33474	120337	-8902.08	87880	96782.1	174831	0.149237	32.8082	125194	0.118108	33.3274	130073	0.153438	34.313	91523.6	0.128292	32.0063
1946	-87985.5	19268.3	107254	-34706.4	80234.2	114941	-83056.7	28004.5	111061	14710	148484	133774	115871	0.111937	33.2583	126676	0.150593	31.6692	119529	0.150381	31.2388	164833	0.173098	30.0272
1947	-94704.5	19654.1	114359	-36224.4	63988.5	100213	-80909	27192	108101	-225.414	104970	105195	127183	0.151777	30.9069	95063.3	0.131193	33.6557	113404	0.141953	31.9707	115051	0.125668	30.4126
1948	-86982.7	17636.6	104619	-34108.9	81301.8	115411	-79961	30500.4	110461	-15323.5	84427.4	99750.9	112583	0.120793	31.331	123137	0.154404	33.0127	125383	0.112034	32.4343	100278	0.158174	28.0644
1949	-95435.3	22720.6	118156	-33255.4	87768.5	121024	-82684	27746.8	110431	454.99	104358	103903	137267	0.123611	33.1043	131696	0.16244	33.3225	131041	0.134981	28.2321	104619	0.127797	33.2503
1950	-90336.5	15942.3	106279	-32629.3	83584.6	116214	-80275.3	23424.4	103700	29129.2	165599	136470	115103	0.162004	27.701	141918	0.131587	29.4483	113583	0.147207	27.4976	159593	0.159925	34.5876
1951	-114038	30026.4	144064	-20602.1	115430	136032	-79151.2	24371.1	103522	1458.67	106498	105039	178498	0.158346	33.6433	182297	0.123809	31.6598	105180	0.145279	30.8945	116340	0.118556	30.5134
1952	-102541	23626.4	126168	-39179.4	65112.3	104292	-99884.8	41259.6	141144	-7804.21	102555	110359	140623	0.164753	33.6025	104629	0.152812	31.1158	167776	0.181102	32.7894	118229	0.172775	28.9142
1953	-107075	27354.9	134430	-38822	66650.6	105473	-82053.8	24897.7	106951	2824.02	110332	107508	157672	0.152045	34.6986	110951	0.147816	30.0361	108236	0.166373	30.6708	118967	0.125946	30.9139
1954	-82669.8	13854.6	96524.4	-32040.1	75916.8	107957	-77366.8	26377.4	103744	23993.9	151403	127409	99977.6	0.13071	27.7155	111844	0.127423	33.9387	107313	0.119531	32.773	146631	0.144543	34.4181
1955	-89244	16852.2	106096	-26865.3	90873.5	117739	-79333.2	26649.3	105982	22207.1	155584	133377	114542	0.145316	29.4255	141218	0.117231	32.1748	109245	0.134588	32.5253	164004	0.157122	31.6221
1956	-86814.6	16135.9	102951	-35556.3	66343.6	101900	-89243.3	31408.3	120652	-2088.26	116584	118672	100076	0.149204	32.2474	101992	0.127275	32.524	125977	0.182786	33.2424	132503	0.181609	29.3286
1957	-88950.8	18291.4	107242	-32555.1	77623.9	110179	-81527.2	26772.6	108300	-5080.74	102390	107471	118919	0.125399	30.7627	113223	0.137959	34.2793	111291	0.151459	32.0754	102387	0.171836	33.3343
1958	-108282	26131.7	134413	-38334.2	67998.6	106333	-86513.3	34049.1	120562	-1278.18	104035	105313	167575	0.157559	31.188	109739	0.151146	30.9821	134656	0.144195	33.7148	113624	0.131028	30.5202
1959	-99062.9	25696.8	124760	-36340.2	73347.2	109687	-81611.4	22265.5	103877	-6403.12	92399.6	98802.7	150426	0.117128	34.1655	134938	0.127961	27.178	105057	0.175548	28.2584	102241	0.119872	30.1247
1960	-92310	17955.4	110265	-37799.1	63471	101270	-79178.1	28727	107905	10947	135756	124809	111555	0.166803	32.191	99760.8	0.138206	31.8116	110651	0.125217	34.6157	141224	0.168595	32.0426
1961	-96164.7	20827.3	116992	-20413.2	121637	142050	-74116.7	19532.3	93649	8270.36	131867	123597	127442	0.15372	32.6852	175735	0.145018	34.6081	86410.1	0.13724	30.139	140106	0.170541	31.3731
1962	-86714	15569.9	102284	-33489.8	83968.5	117458	-84671.3	32365.9	117037	1392.39	113583	112191	114972	0.13392	27.0847	126510	0.155933	33.1866	134013	0.135327	32.2016	126401	0.147015	29.9532
1963	-84437.2	15138.2	99575.4	-36078.1	69215.9	105294	-80795.1	28784.2	109579	-1015.36	108652	109667	108565	0.124829	27.8879	104638	0.14277	33.0742	120963	0.127752	31.7278	119825	0.147739	30.225
1964	-85448.5	16697.1	102146	-35988.4	76112.6	112101	-78979.7	22155.4	101135	7668.06	117315	109647	96888.6	0.13422	34.4665	114334	0.160037	33.285	104750	0.151289	28.2009	124082	0.119234	31.5154
1965	-88507.3	17180.4	105688	-28198.4	102900	131098	-86995.6	29966.4	116962	15051.4	135917	120866	112505	0.138481	30.5416	156175	0.153041	32.9437	120829	0.17595	33.0676	138763	0.142784	32.6498
1966	-91889.1	19147.4	111036	-40830.6	59366.2	100197	-88037	27701	115738	7264.75	122084	114819	113475	0.149766	33.7472	89087.3	0.165756	33.3191	133494	0.172714	27.6675	126311	0.145493	32.2177
1967	-99147.3	23381.3	122529	-33710.2	79861.4	113572	-77699.2	23730.5	101430	19481.3	142732	123250	138856	0.144171	33.677	125534	0.142542	31.8086	92244.6	0.152226	34.3008	144958	0.137461	32.8214
1968	-88416.4	16375.5	104792	-35324.5	71691.8	107016	-84416.6	35308.3	119725	7562.89	125818	118255	102156	0.159499	32.0597	107682	0.14323	33.2885	145259	0.116345	32.4095	139590	0.147353	30.0448
1969	-92914.5	19853.5	112768	-42473.2	58119.4	100593	-78302.2	25245.5	103548	2736.17	113192	110456	122296	0.141575	32.4679	89037	0.177296	32.6378	99814.4	0.141664	33.7233	116263	0.146033	32.4529
1970	-87215.8	16498	103714	-40991	65640.3	106631	-91398.4	43307.7	134706	20813.5	139535	118721	102221	0.146455	32.2791	107673	0.167768	30.4813	152928	0.138729	37.7586	151787	0.108458	30.6427
1971	-86999.4	17592.2	104592	-36353	81060.4	117413	-80853.5	25652.3	106506	-10190.1	86540.8	96730.8	108367	0.126055	32.468	127819	0.165361	31.7092	110266	0.150143	31.0186	87017.4	0.139477	33.1508
1972	-99540.5	20696.3	120237	-34116.3	82539.9	116656	-86535.4	30573	117108	2991.86	115281	112289	127735	0.180821	32.4052	121207	0.162031	34.0491	123558	0.166702	32.9917	114390	0.158362	33.5929
1973	-92629.2	17594.6	110224	-29890.4	81599.1	111489	-83941.3	29909.1	113850	5924.24	120766	114842	118990	0.162094	29.5732	118026	0.126607	34.5683	138488	0.131597	28.7959	139076	0.135462	28.9449
1974	-94804.8	20768.1	115573	-38884	65351.5	104235	-76740.5	21436.6	98177.1	1583.52	119730	118147	130677	0.139961	31.7855	91871.6	0.172118	35.5667	98619.6	0.140418	28.9821	116044	0.193803	34.3921
1975	-89487.4	18112.1	107600	-39946.7	64261.4	104208	-78545.9	20536.5	99082.4	-11974.8	82797.3	94772.1	105008	0.148829	34.4966	109998	0.148462	29.2104	93341.5	0.170914	29.3353	86630.2	0.131894	31.8585
1976	-86168.7	15555.3	101724	-37750.6	59968.2	97718.8	-82384.8	28544.9	110930	-6842.99	92906.3	99749.2	92954.8	0.159931	33.4686	91831.5	0.13054	32.6512	113936	0.150284	33.4045	96486.1	0.135082	32.0966
1977	-93519.4	19861.9	113381	-34025.4	82267.9	116293	-80758.3	29065.3	109824	4901.63	115060	110159	117689	0.152186	33.7533	119756	0.162099	34.3482	125830	0.121775	30.7985	110408	0.145445	34.738
1978	-79460.6	12275.1	91735.8	-38129	63833.2	101962	-91833.4	34606.6	126440	7949.02	114457	106508	86726.4	0.131892	28.3077	96092	0.148801	33.2146	137882	0.178057	33.465	118308	0.106573	32.2482
1979	-83178.2	14719.3	97897.5	-26249.8	100072	126322	-83794.6	25253.5	109048	-7866.25	94442.9	102309	92016.5	0.138148	31.9927	149564	0.137324	33.4545	111640	0.175831	30.1606	99699.1	0.151267	31.576
1980	-95525.5	20921.2	116447	-31310.6	101906	133216	-88287.9	33818	122106	-15115.5	83042.3	98157.8	127823	0.147527	32.7348	143830	0.18436	35.4258	137500	0.154678	32.7931	94146.8	0.156458	29.4017
1981	-100321	24451.7	124772	-42850.3	57613.2	100464	-86243.2	29378.6	115622	2898.96	109393	106494	147681	0.136253	33.1143	88845.7	0.179073	32.4232	122392	0.169156	32.005	108374	0.131793	33.6469
1982	-82530.8	13788.5	96319.3	-37536.5	68891.8	106428	-88395.5	32317.6	120713	-4653.09	109471	114124	81961.7	0.158553	33.6463	109713	0.147981	31.3965	133552	0.163801	32.2647	116006	0.188672	31.4557
1983	-108370	23022.7	131393	-37202.9	68433.8	105637	-83870.2	34166.9	118037	8193.25	120095	111901	155241	0.190675	29.6607	115214	0.136032	29.6984	129389	0.129333	35.2084	127351	0.126601	31.434
1984	-83674	14905.1	98579	-35954.6	65988.5	101943	-95003.4	40542.4	135546	29851.9	179609	149757	97402.9	0.133691	30.605	104278	0.126603	31.6408	167997	0.15323	32.177	180968	0.188655	33.0831
1985	-99135.7	21925.2	121061	-30597.7	84734.1	115332	-91302.2	32595.6	123898	2949.22	113262	110313	138145	0.155369	31.7424	118855	0.144863	35.6458	144977	0.170303	29.9778	114508	0.14682	32.9707
1986	-83862.1	14646.1	98508.2	-39118.6	63933.7	103052	-77733.6	24688.8	102422	7800.31	130606	122805	86809	0.155156	33.7433	99518.2	0.154127	32.1216	105704	0.130147	31.1422	132499	0.177534	32.857
1987	-101345	25207.8	126553	-33975.5	74541.9	108517	-77442	24225.2	101667	-10798.5	87794.8	98593.2	154602	0.131887	32.6101	114799	0.135014	32.4663	101361	0.13437	31.8664	88865	0.152831	32.9319
1988	-107316	27923.2	135239	-33560.1	78656.8	112217	-86649.3	28911.1	115560	7634.75	124340	116705	179941	0.131407	31.036	145825	0.117548	26.9695	118397	0.17961	32.5583	123765	0.157648	33.488
1989	-85106.9	15389.4	100496	-36931.6	67130	104062	-80591.3	25467.6	106059	5097.78	122735	117637	88170.5	0.15845	34.9082	95524.4	0.154406	35.1376	111217	0.147056	30.5321	125819	0.166735	32.5161
1990	-88388	16290.9	104679	-37453.1	62994.6	100448	-78876.1	23958.3	102834	8449.28	123581	115132	111137	0.147117	29.317	101288	0.130355	31.0967	98466.8	0.153788	32.4419	127454	0.142728	32.3204
1991	-91665.6	19044.6	110710	-37142.7	77283.9	114427	-83861.9	29462.5	113324	8774.27	121960	113186	125788	0.134146	30.2805	132147	0.151631	29.2417	115515	0.15837	34.0072	120984	0.138742	33.6023
1992	-89979.7	18861.9	108842	-38158.8	75373.7	113533	-83642	33092.8	116735	5008.74	116366	111357	122415	0.125564	30.8162	120096	0.167355	31.3807	133934	0.125913	32.9443	116124	0.144859	33.4028
[truncated: 8,010 more rows]

## Sheet: Uncertainty Analysis-CB Report
					Crystal Ball Report - Full
					Simulation started on 8/22/2015 at 5:26 PM
[truncated: 522 more rows]
[truncated: 40 more columns]

## Sheet: Promotional Activities
Media campaign cost estimates from JHN CCP during review of NFPCIP (Orkis)
[truncated: 15 more rows]

[truncated: 1 more sheets: CB_DATA_]
